# Supplementary material for: Revision of the Palaearctic species of the Merodon desuturinus group (Diptera, Syrphidae)
Source: Zookeys. 2018 Jul 5;(771):105–38. doi: 10.3897/zookeys.771.20481 (PMC6043631; doi:10.3897/zookeys.771.20481)
Supplement: XML Treatment for Merodon cabanerensis [file zookeys.771.20481-treatment1.xml]

<!DOCTYPE tp:taxon-treatment
  PUBLIC "-//TaxonX//DTD Taxonomic Treatment Publishing DTD v0 20100105//EN" "tax-treatment-NSO.dtd">
<tp:taxon-treatment xmlns:tp="http://www.plazi.org/taxpub"><tp:treatment-meta><kwd-group><label>Taxon classification</label><kwd><named-content xmlns:xlink="http://www.w3.org/1999/xlink" content-type="kingdom">Animalia</named-content></kwd><kwd><named-content xmlns:xlink="http://www.w3.org/1999/xlink" content-type="order">Diptera</named-content></kwd><kwd><named-content xmlns:xlink="http://www.w3.org/1999/xlink" content-type="family">Syrphidae</named-content></kwd></kwd-group><mixed-citation publication-type="journal"><person-group><name><surname>Vujić</surname><given-names>Ante</given-names></name><name><surname>Radenković</surname><given-names>Snežana</given-names></name><name><surname>Likov</surname><given-names>Laura</given-names></name></person-group><article-title>Revision of the Palaearctic species of the <italic><tp:taxon-name><tp:taxon-name-part taxon-name-part-type="genus" reg="Merodon">Merodon</tp:taxon-name-part> <tp:taxon-name-part taxon-name-part-type="species" reg="desuturinus">desuturinus</tp:taxon-name-part></tp:taxon-name></italic> group (<tp:taxon-name><tp:taxon-name-part taxon-name-part-type="order">Diptera</tp:taxon-name-part></tp:taxon-name>, <tp:taxon-name><tp:taxon-name-part taxon-name-part-type="family">Syrphidae</tp:taxon-name-part></tp:taxon-name>)</article-title><source>Zookeys</source><day>5</day><month>7</month><year>2018</year><volume>2018</volume><issue>771</issue><fpage>105</fpage><lpage>138</lpage><pub-id pub-id-type="doi">10.3897/zookeys.771.20481</pub-id></mixed-citation></tp:treatment-meta><tp:nomenclature><tp:taxon-name>
              <tp:taxon-name-part taxon-name-part-type="genus" reg="Merodon">Merodon</tp:taxon-name-part>
              <tp:taxon-name-part taxon-name-part-type="species" reg="cabanerensis">cabanerensis</tp:taxon-name-part>
            </tp:taxon-name><tp:taxon-authority>Marcos-García, Vujić &amp; Mengual, 2007</tp:taxon-authority><xref ref-type="fig" rid="F6">Figs 6D</xref><xref ref-type="fig" rid="F9">, 9</xref><xref ref-type="fig" rid="F10">, 10</xref></tp:nomenclature><tp:treatment-sec sec-type="diagnosis" id="SECID0ERKAG"><title>Diagnosis.</title><p>Small (8–11 mm) dark species with narrow abdomen, oral margin notched, evident, basoflagellomere small, 1-1.1 times as long as broad, legs dark. Terga mostly black, terga 2–4 with or without only a trace of transverse pair of microtrichose fasciae. Males: eye contiguity 8–10 facets long. Male genitalia with smooth thecal ridge, posterior surstyle lobe very narrow in apical half with parallel margins (Fig. <xref ref-type="fig" rid="F9">9</xref>). Similar to <italic><tp:taxon-name><tp:taxon-name-part taxon-name-part-type="genus" reg="Merodon">M.</tp:taxon-name-part> <tp:taxon-name-part taxon-name-part-type="species" reg="neolydicus">neolydicus</tp:taxon-name-part></tp:taxon-name></italic> nom. n., from which it differs by its smaller size (10–13 mm in <italic><tp:taxon-name><tp:taxon-name-part taxon-name-part-type="genus" reg="Merodon">M.</tp:taxon-name-part> <tp:taxon-name-part taxon-name-part-type="species" reg="neolydicus">neolydicus</tp:taxon-name-part></tp:taxon-name></italic> nom. n.), the shape of the male genitalia (Figs <xref ref-type="fig" rid="F1">1</xref>, <xref ref-type="fig" rid="F9">9</xref>), and its distribution (<italic><tp:taxon-name><tp:taxon-name-part taxon-name-part-type="genus" reg="Merodon">M.</tp:taxon-name-part> <tp:taxon-name-part taxon-name-part-type="species" reg="cabanerensis">cabanerensis</tp:taxon-name-part></tp:taxon-name></italic> is found in the Western Mediterranean and <italic><tp:taxon-name><tp:taxon-name-part taxon-name-part-type="genus" reg="Merodon">M.</tp:taxon-name-part> <tp:taxon-name-part taxon-name-part-type="species" reg="neolydicus">neolydicus</tp:taxon-name-part></tp:taxon-name></italic> nom. n. occurs in the Eastern Mediterranean).</p><!--PageBreak--></tp:treatment-sec><tp:treatment-sec sec-type="material" id="SECID0EUMAG"><title>Examined material.</title><p>
              <bold>Type material.</bold> Holotype: male, pinned, in <named-content xmlns:xlink="http://www.w3.org/1999/xlink" content-type="dwc:institutional_code" xlink:type="simple">CEUA</named-content>. Original label: “Spain, Ciudad Real, Canalejas, P. N. de Cabañeros, <named-content xmlns:xlink="http://www.w3.org/1999/xlink" content-type="dwc:verbatimCoordinates" xlink:type="simple"><named-content content-type="geo-json" specific-use="{&#34;type&#34;:&#34;Point&#34;,&#34;coordinates&#34;:[-4.509925,39.404731]}" id="NCID0EENAG" xlink:type="simple">39°24'17.03"N, 4°30'35.73"W</named-content></named-content>, 19.iii.2004, leg. A. Ricarte”.</p><p>Paratypes: <bold>Spain</bold>: 1m+1f, Ciudad Real, Canalejas, P. N. de Cabañeros, <named-content xmlns:xlink="http://www.w3.org/1999/xlink" content-type="dwc:verbatimCoordinates" xlink:type="simple"><named-content content-type="geo-json" specific-use="{&#34;type&#34;:&#34;Point&#34;,&#34;coordinates&#34;:[-4.509925,39.404731]}" id="NCID0EQNAG" xlink:type="simple">39°24'17.03"N, 4°30'35.73"W</named-content></named-content>, 19.iii.2004, leg. A. Ricarte (<named-content xmlns:xlink="http://www.w3.org/1999/xlink" content-type="dwc:institutional_code" xlink:type="simple">CEUA</named-content>); 1m, Ciudad Real, Canalejas, P. N. de Cabañeros, <named-content xmlns:xlink="http://www.w3.org/1999/xlink" content-type="dwc:verbatimCoordinates" xlink:type="simple"><named-content content-type="geo-json" specific-use="{&#34;type&#34;:&#34;Point&#34;,&#34;coordinates&#34;:[-4.509925,39.404731]}" id="NCID0E4NAG" xlink:type="simple">39°24'17.03"N, 4°30'35.73"W</named-content></named-content>, 19.iii.2004, leg. A. Ricarte (<named-content xmlns:xlink="http://www.w3.org/1999/xlink" content-type="dwc:institutional_code" xlink:type="simple">MNMS</named-content>); 1m, Ciudad Real, Canalejas, P. N. de Cabañeros, <named-content xmlns:xlink="http://www.w3.org/1999/xlink" content-type="dwc:verbatimCoordinates" xlink:type="simple"><named-content content-type="geo-json" specific-use="{&#34;type&#34;:&#34;Point&#34;,&#34;coordinates&#34;:[-4.509925,39.404731]}" id="NCID0EKOAG" xlink:type="simple">39°24'17.03"N, 4°30'35.73"W</named-content></named-content>, 19.iii.2004, leg. A. Ricarte (<named-content xmlns:xlink="http://www.w3.org/1999/xlink" content-type="dwc:institutional_code" xlink:type="simple">FSUNS</named-content>).</p></tp:treatment-sec><tp:treatment-sec sec-type="material" id="SECID0EUOAG"><title>Additional material.</title><p>
              <bold>Morocco</bold>: 1m, Azilal, Ait Mhamed, <named-content xmlns:xlink="http://www.w3.org/1999/xlink" content-type="dwc:verbatimCoordinates" xlink:type="simple"><named-content content-type="geo-json" specific-use="{&#34;type&#34;:&#34;Point&#34;,&#34;coordinates&#34;:[-6.485200,31.872053]}" id="NCID0E6OAG" xlink:type="simple">31°52'19.39"N, 6°29'6.72"W</named-content></named-content>, 1700m, 26.iii.2013, leg. J. Dils, J. Faes (V.Weyer coll.).</p></tp:treatment-sec><tp:treatment-sec sec-type="distribution" id="SECID0EEPAG"><title>Distribution.</title><p>Iberian Peninsula and Morocco (Fig. <xref ref-type="fig" rid="F10">10</xref>).</p></tp:treatment-sec><tp:treatment-sec><!--Section generated to contain objects referenced in tp:taxon-treatment.--><fig id="F6" position="float" orientation="portrait"><label>Figure 6.</label><caption><p>Male abdomen, dorsal view. <bold>A</bold> <italic><tp:taxon-name><tp:taxon-name-part taxon-name-part-type="genus" reg="Merodon">Merodon</tp:taxon-name-part> <tp:taxon-name-part taxon-name-part-type="species" reg="neolydicus">neolydicus</tp:taxon-name-part></tp:taxon-name></italic> Vujić, nom. n. <bold>B</bold> <italic><tp:taxon-name><tp:taxon-name-part taxon-name-part-type="genus" reg="Merodon">Merodon</tp:taxon-name-part> <tp:taxon-name-part taxon-name-part-type="species" reg="murorum">murorum</tp:taxon-name-part></tp:taxon-name></italic> <bold>C</bold> <italic><tp:taxon-name><tp:taxon-name-part taxon-name-part-type="genus" reg="Merodon">Merodon</tp:taxon-name-part> <tp:taxon-name-part taxon-name-part-type="species" reg="desuturinus">desuturinus</tp:taxon-name-part></tp:taxon-name></italic> <bold>D</bold> <italic><tp:taxon-name><tp:taxon-name-part taxon-name-part-type="genus" reg="Merodon">Merodon</tp:taxon-name-part> <tp:taxon-name-part taxon-name-part-type="species" reg="cabanerensis">cabanerensis</tp:taxon-name-part></tp:taxon-name></italic>. Scale bar: 2 mm.</p></caption><graphic xmlns:xlink="http://www.w3.org/1999/xlink" xlink:href="zookeys-771-105-g006.jpg" position="float" orientation="portrait" xlink:type="simple" id="oo_215237.jpg"/></fig><fig id="F9" position="float" orientation="portrait"><label>Figure 9.</label><caption><p>
                  <italic><tp:taxon-name><tp:taxon-name-part taxon-name-part-type="genus" reg="Merodon">Merodon</tp:taxon-name-part> <tp:taxon-name-part taxon-name-part-type="species" reg="cabanerensis">cabanerensis</tp:taxon-name-part></tp:taxon-name></italic> male genitalia. <bold>A</bold> Epandrium, lateral view <bold>B</bold> Epandrium, ventral view <bold>C</bold> Hypandrium, lateral view <bold>D</bold> Part of hypandrium, ventral view. Abbreviations: <bold><abbrev xmlns:xlink="http://www.w3.org/1999/xlink" xlink:title="anterior surstyle lobe" id="ABBRID0EZQAI" xlink:type="simple">al</abbrev></bold>-anterior surstyle lobe, <bold><abbrev xmlns:xlink="http://www.w3.org/1999/xlink" xlink:title="posterior surstyle lobe" id="ABBRID0E5QAI" xlink:type="simple">pl</abbrev></bold>-posterior surstyle lobe, <bold>c</bold>-cercus, <bold>s</bold>-lateral sclerite of aedeagus, <bold><abbrev xmlns:xlink="http://www.w3.org/1999/xlink" xlink:title="inner thorn on medial part of surstylus" id="ABBRID0EHRAI" xlink:type="simple">it</abbrev></bold>-inner thorn on medial part of surstylus, <bold><abbrev xmlns:xlink="http://www.w3.org/1999/xlink" xlink:title="distal prolongation on anterior surstyle lobe" id="ABBRID0EMRAI" xlink:type="simple">dp</abbrev></bold>-distal prolongation on anterior surstyle lobe, <bold>t</bold>-theca, <bold><abbrev xmlns:xlink="http://www.w3.org/1999/xlink" xlink:title="ventral ridge of theca" id="ABBRID0ETRAI" xlink:type="simple">vr</abbrev></bold>-ventral ridge of theca. Scale bar: 0.2 mm.</p></caption><graphic xmlns:xlink="http://www.w3.org/1999/xlink" xlink:href="zookeys-771-105-g009.jpg" position="float" orientation="portrait" xlink:type="simple" id="oo_215240.jpg"/></fig><fig id="F10" position="float" orientation="portrait"><label>Figure 10.</label><caption><p>Distribution map of <italic><tp:taxon-name><tp:taxon-name-part taxon-name-part-type="genus" reg="Merodon">Merodon</tp:taxon-name-part> <tp:taxon-name-part taxon-name-part-type="species" reg="cabanerensis">cabanerensis</tp:taxon-name-part></tp:taxon-name></italic>, <italic><tp:taxon-name><tp:taxon-name-part taxon-name-part-type="genus" reg="Merodon">Merodon</tp:taxon-name-part> <tp:taxon-name-part taxon-name-part-type="species" reg="desuturinus">desuturinus</tp:taxon-name-part></tp:taxon-name></italic>, <italic><tp:taxon-name><tp:taxon-name-part taxon-name-part-type="genus" reg="Merodon">Merodon</tp:taxon-name-part> <tp:taxon-name-part taxon-name-part-type="species" reg="neolydicus">neolydicus</tp:taxon-name-part></tp:taxon-name></italic> Vujić, nom. n., and <italic><tp:taxon-name><tp:taxon-name-part taxon-name-part-type="genus" reg="Merodon">Merodon</tp:taxon-name-part> <tp:taxon-name-part taxon-name-part-type="species" reg="murorum">murorum</tp:taxon-name-part></tp:taxon-name></italic>.</p></caption><graphic xmlns:xlink="http://www.w3.org/1999/xlink" xlink:href="zookeys-771-105-g010.jpg" position="float" orientation="portrait" xlink:type="simple" id="oo_215242.jpg"/></fig><fig id="F1" position="float" orientation="portrait"><label>Figure 1.</label><caption><p>
              <italic><tp:taxon-name><tp:taxon-name-part taxon-name-part-type="genus" reg="Merodon">Merodon</tp:taxon-name-part> <tp:taxon-name-part taxon-name-part-type="species" reg="neolydicus">neolydicus</tp:taxon-name-part></tp:taxon-name></italic> Vujić, nom. n. male genitalia. <bold>A</bold> Epandrium, lateral view <bold>B</bold> Epandrium, ventral view <bold>C</bold> Hypandrium, lateral view <bold>D</bold> Aedeagous. Abbreviations: <bold><abbrev xmlns:xlink="http://www.w3.org/1999/xlink" xlink:title="anterior surstyle lobe" id="ABBRID0EFLAE" xlink:type="simple">al</abbrev></bold>-anterior surstyle lobe, <bold><abbrev xmlns:xlink="http://www.w3.org/1999/xlink" xlink:title="posterior surstyle lobe" id="ABBRID0EKLAE" xlink:type="simple">pl</abbrev></bold>-posterior surstyle lobe, <bold>c</bold>-cercus, <bold>e</bold>-ejaculatory apodeme, <bold>p</bold>-phallapodeme, <bold>s</bold>-lateral sclerite of aedeagus, <bold><abbrev xmlns:xlink="http://www.w3.org/1999/xlink" xlink:title="inner thorn on medial part of surstylus" id="ABBRID0EXLAE" xlink:type="simple">it</abbrev></bold>-inner thorn on medial part of surstylus, <bold><abbrev xmlns:xlink="http://www.w3.org/1999/xlink" xlink:title="distal prolongation on anterior surstyle lobe" id="ABBRID0E3LAE" xlink:type="simple">dp</abbrev></bold>-distal prolongation on anterior surstyle lobe, <bold><abbrev xmlns:xlink="http://www.w3.org/1999/xlink" xlink:title="ventral margin of surstylus" id="ABBRID0EBMAE" xlink:type="simple">vms</abbrev></bold>-ventral margin of surstylus, <bold><abbrev xmlns:xlink="http://www.w3.org/1999/xlink" xlink:title="ventral ridge of theca" id="ABBRID0EGMAE" xlink:type="simple">vr</abbrev></bold>-ventral ridge of theca, <bold>t</bold>-theca. Scale bar: 0.2 mm.</p></caption><graphic xmlns:xlink="http://www.w3.org/1999/xlink" xlink:href="zookeys-771-105-g001.jpg" position="float" orientation="portrait" xlink:type="simple" id="oo_215232.jpg"/></fig></tp:treatment-sec></tp:taxon-treatment>
