# Supplementary material for: Revision of the Palaearctic species of the Merodon desuturinus group (Diptera, Syrphidae)
Source: Zookeys. 2018 Jul 5;(771):105–38. doi: 10.3897/zookeys.771.20481 (PMC6043631; doi:10.3897/zookeys.771.20481)
Supplement: XML Treatment for Merodon desuturinus [file zookeys.771.20481-treatment2.xml]

<!DOCTYPE tp:taxon-treatment
  PUBLIC "-//TaxonX//DTD Taxonomic Treatment Publishing DTD v0 20100105//EN" "tax-treatment-NSO.dtd">
<tp:taxon-treatment xmlns:tp="http://www.plazi.org/taxpub"><tp:treatment-meta><kwd-group><label>Taxon classification</label><kwd><named-content xmlns:xlink="http://www.w3.org/1999/xlink" content-type="kingdom">Animalia</named-content></kwd><kwd><named-content xmlns:xlink="http://www.w3.org/1999/xlink" content-type="order">Diptera</named-content></kwd><kwd><named-content xmlns:xlink="http://www.w3.org/1999/xlink" content-type="family">Syrphidae</named-content></kwd></kwd-group><mixed-citation publication-type="journal"><person-group><name><surname>Vujić</surname><given-names>Ante</given-names></name><name><surname>Radenković</surname><given-names>Snežana</given-names></name><name><surname>Likov</surname><given-names>Laura</given-names></name></person-group><article-title>Revision of the Palaearctic species of the <italic><tp:taxon-name><tp:taxon-name-part taxon-name-part-type="genus" reg="Merodon">Merodon</tp:taxon-name-part> <tp:taxon-name-part taxon-name-part-type="species" reg="desuturinus">desuturinus</tp:taxon-name-part></tp:taxon-name></italic> group (<tp:taxon-name><tp:taxon-name-part taxon-name-part-type="order">Diptera</tp:taxon-name-part></tp:taxon-name>, <tp:taxon-name><tp:taxon-name-part taxon-name-part-type="family">Syrphidae</tp:taxon-name-part></tp:taxon-name>)</article-title><source>Zookeys</source><day>5</day><month>7</month><year>2018</year><volume>2018</volume><issue>771</issue><fpage>105</fpage><lpage>138</lpage><pub-id pub-id-type="doi">10.3897/zookeys.771.20481</pub-id></mixed-citation></tp:treatment-meta><tp:nomenclature><tp:taxon-name>
              <tp:taxon-name-part taxon-name-part-type="genus" reg="Merodon">Merodon</tp:taxon-name-part>
              <tp:taxon-name-part taxon-name-part-type="species" reg="desuturinus">desuturinus</tp:taxon-name-part>
            </tp:taxon-name><tp:taxon-authority>Vujić, Šimić &amp; Radenković, 1995</tp:taxon-authority><xref ref-type="fig" rid="F2">Figs 2D</xref><xref ref-type="fig" rid="F3">, 3D</xref><xref ref-type="fig" rid="F4">, 4B</xref><xref ref-type="fig" rid="F6">, 6C</xref><xref ref-type="fig" rid="F7">, 7C</xref><xref ref-type="fig" rid="F8">, 8B</xref><xref ref-type="fig" rid="F10">, 10</xref><xref ref-type="fig" rid="F11">, 11</xref><xref ref-type="fig" rid="F13">, 13B</xref><!--PageBreak--></tp:nomenclature><tp:treatment-sec sec-type="diagnosis" id="SECID0EXRAG"><title>Diagnosis.</title><p>Small (8–11 mm) dark species with dark legs; small and short basoflagellomere, 1–1.1 times as long as broad (Fig. <xref ref-type="fig" rid="F4">4B</xref>); oral margin notched, evident; narrow abdomen. Terga 2–4 with or without pair of narrow transversal microtrichose fasciae (Fig. <xref ref-type="fig" rid="F6">6C</xref>). Males: eyes almost touching (approaching) (Figs <xref ref-type="fig" rid="F3">3D</xref>, <xref ref-type="fig" rid="F13">13B</xref>). Male genitalia: hypandrium with smooth thecal ridge (Fig. <xref ref-type="fig" rid="F11">11C</xref>), posterior surstyle lobe elongated and triangular (Fig. <xref ref-type="fig" rid="F11">11A</xref>). Unique Palaearctic species with eyes almost touching (Fig. <xref ref-type="fig" rid="F3">3D</xref>). Female similar to <italic><tp:taxon-name><tp:taxon-name-part taxon-name-part-type="genus" reg="Merodon">M.</tp:taxon-name-part> <tp:taxon-name-part taxon-name-part-type="species" reg="cabanerensis">cabanerensis</tp:taxon-name-part></tp:taxon-name></italic>, from which it can be separated by its distribution (<italic><tp:taxon-name><tp:taxon-name-part taxon-name-part-type="genus" reg="Merodon">M.</tp:taxon-name-part> <tp:taxon-name-part taxon-name-part-type="species" reg="desuturinus">desuturinus</tp:taxon-name-part></tp:taxon-name></italic> occurs in the Balkan Peninsula, whereas <italic><tp:taxon-name><tp:taxon-name-part taxon-name-part-type="genus" reg="Merodon">M.</tp:taxon-name-part> <tp:taxon-name-part taxon-name-part-type="species" reg="cabanerensis">cabanerensis</tp:taxon-name-part></tp:taxon-name></italic> is distributed in the Iberian Peninsula).</p><fig id="F7" position="float" orientation="portrait"><label>Figure 7.</label><caption><p>Female abdomen, dorsal view. <bold>A</bold> <italic><tp:taxon-name><tp:taxon-name-part taxon-name-part-type="genus" reg="Merodon">Merodon</tp:taxon-name-part> <tp:taxon-name-part taxon-name-part-type="species" reg="neolydicus">neolydicus</tp:taxon-name-part></tp:taxon-name></italic> Vujić, nom. n. <bold>B</bold> <italic><tp:taxon-name><tp:taxon-name-part taxon-name-part-type="genus" reg="Merodon">Merodon</tp:taxon-name-part> <tp:taxon-name-part taxon-name-part-type="species" reg="murorum">murorum</tp:taxon-name-part></tp:taxon-name></italic> <bold>C</bold> <italic><tp:taxon-name><tp:taxon-name-part taxon-name-part-type="genus" reg="Merodon">Merodon</tp:taxon-name-part> <tp:taxon-name-part taxon-name-part-type="species" reg="desuturinus">desuturinus</tp:taxon-name-part></tp:taxon-name></italic> <bold>D</bold> <italic><tp:taxon-name><tp:taxon-name-part taxon-name-part-type="genus" reg="Merodon">Merodon</tp:taxon-name-part> <tp:taxon-name-part taxon-name-part-type="species" reg="commutabilis">commutabilis</tp:taxon-name-part></tp:taxon-name></italic>. Scale bar: 2 mm.</p></caption><graphic xmlns:xlink="http://www.w3.org/1999/xlink" xlink:href="zookeys-771-105-g007.jpg" position="float" orientation="portrait" xlink:type="simple" id="oo_215238.jpg"/></fig></tp:treatment-sec><tp:treatment-sec sec-type="material" id="SECID0E6VAG"><title>Examined material.</title><p>
              <bold>Type material</bold>. Holotype: male, pinned, in <abbrev xmlns:xlink="http://www.w3.org/1999/xlink" content-type="institution" xlink:title="Prirodnjački Muzej Beograd, Serbia" id="ABBRID0EHWAG" xlink:type="simple">NHMB</abbrev>. Original label: “Srbija, Kopaonik, Čukara-Jablanova ravan, <named-content xmlns:xlink="http://www.w3.org/1999/xlink" content-type="dwc:verbatimCoordinates" xlink:type="simple"><named-content content-type="geo-json" specific-use="{&#34;type&#34;:&#34;Point&#34;,&#34;coordinates&#34;:[20.836944,43.204167]}" id="NCID0EPWAG" xlink:type="simple">43°12'15.00"N, 20°50'13"E</named-content></named-content>, 22.v.1993, leg. Vujić”.</p><p>Paratypes: <bold>Serbia</bold>: 18m+3f, Kopaonik, Čukara-Jablanova ravan, <named-content xmlns:xlink="http://www.w3.org/1999/xlink" content-type="dwc:verbatimCoordinates" xlink:type="simple"><named-content content-type="geo-json" specific-use="{&#34;type&#34;:&#34;Point&#34;,&#34;coordinates&#34;:[20.836944,43.204167]}" id="NCID0E2WAG" xlink:type="simple">43°12'15.00"N, 20°50'13"E</named-content></named-content>, 1300-1400m, 22.v.1993, leg. Vujić (<named-content xmlns:xlink="http://www.w3.org/1999/xlink" content-type="dwc:institutional_code" xlink:type="simple">FSUNS</named-content>), 1m+1f, leg. Radenković (<abbrev xmlns:xlink="http://www.w3.org/1999/xlink" content-type="institution" xlink:title="Prirodnjački Muzej Beograd, Serbia" id="ABBRID0EFXAG" xlink:type="simple">NHMB</abbrev>); 11m+14f, Kopaonik, Čukara, <named-content xmlns:xlink="http://www.w3.org/1999/xlink" content-type="dwc:verbatimCoordinates" xlink:type="simple"><named-content content-type="geo-json" specific-use="{&#34;type&#34;:&#34;Point&#34;,&#34;coordinates&#34;:[20.836931,43.204156]}" id="NCID0ENXAG" xlink:type="simple">43°12'14.96"N, 20°50'12.95"E</named-content></named-content>, 1400m, 23.v.1993, leg. Vujić (<named-content xmlns:xlink="http://www.w3.org/1999/xlink" content-type="dwc:institutional_code" xlink:type="simple">FSUNS</named-content>); 1m+5f, Kopaonik, Jasle-Čukara, <named-content xmlns:xlink="http://www.w3.org/1999/xlink" content-type="dwc:verbatimCoordinates" xlink:type="simple"><named-content content-type="geo-json" specific-use="{&#34;type&#34;:&#34;Point&#34;,&#34;coordinates&#34;:[20.776969,43.276919]}" id="NCID0E1XAG" xlink:type="simple">43°16'36.91"N, 20°46'37.09"E</named-content></named-content>, 1400-1500m, 20.v.1986, leg. Radnović, Vujić (<named-content xmlns:xlink="http://www.w3.org/1999/xlink" content-type="dwc:institutional_code" xlink:type="simple">FSUNS</named-content>); 12m+4f, Kopaonik, Jasle-Čukara, <named-content xmlns:xlink="http://www.w3.org/1999/xlink" content-type="dwc:verbatimCoordinates" xlink:type="simple"><named-content content-type="geo-json" specific-use="{&#34;type&#34;:&#34;Point&#34;,&#34;coordinates&#34;:[20.776969,43.276919]}" id="NCID0EHYAG" xlink:type="simple">43°16'36.91"N, 20°46'37.09"E</named-content></named-content>, 1400-1500m, 23.v.1993, leg. Vujić (<named-content xmlns:xlink="http://www.w3.org/1999/xlink" content-type="dwc:institutional_code" xlink:type="simple">FSUNS</named-content>); 1m+1f, Kopaonik, Velika reka, <named-content xmlns:xlink="http://www.w3.org/1999/xlink" content-type="dwc:verbatimCoordinates" xlink:type="simple"><named-content content-type="geo-json" specific-use="{&#34;type&#34;:&#34;Point&#34;,&#34;coordinates&#34;:[20.834900,43.260897]}" id="NCID0EUYAG" xlink:type="simple">43°15'39.23"N, 20°50'5.64"E</named-content></named-content>, 1300m, 23.v.1986, leg. Radnović, Vujić (<named-content xmlns:xlink="http://www.w3.org/1999/xlink" content-type="dwc:institutional_code" xlink:type="simple">FSUNS</named-content>).</p></tp:treatment-sec><tp:treatment-sec sec-type="material" id="SECID0E5YAG"><title>Additional material.</title><p>
              <bold>Serbia</bold>: 1f, Kopaonik, Jasle-Čukara, <named-content xmlns:xlink="http://www.w3.org/1999/xlink" content-type="dwc:verbatimCoordinates" xlink:type="simple"><named-content content-type="geo-json" specific-use="{&#34;type&#34;:&#34;Point&#34;,&#34;coordinates&#34;:[20.776969,43.276919]}" id="NCID0EJZAG" xlink:type="simple">43°16'36.91"N, 20°46'37.09"E</named-content></named-content>, 8.vi.1998, leg. Vujić (<named-content xmlns:xlink="http://www.w3.org/1999/xlink" content-type="dwc:institutional_code" xlink:type="simple">FSUNS</named-content>); 1f, Kopaonik, Jasle-Čukara, <named-content xmlns:xlink="http://www.w3.org/1999/xlink" content-type="dwc:verbatimCoordinates" xlink:type="simple"><named-content content-type="geo-json" specific-use="{&#34;type&#34;:&#34;Point&#34;,&#34;coordinates&#34;:[20.776969,43.276919]}" id="NCID0EWZAG" xlink:type="simple">43°16'36.91"N, 20°46'37.09"E</named-content></named-content>, 20.vi.1996 (<named-content xmlns:xlink="http://www.w3.org/1999/xlink" content-type="dwc:institutional_code" xlink:type="simple">FSUNS</named-content>); 3m+1f, Kopaonik, <named-content xmlns:xlink="http://www.w3.org/1999/xlink" content-type="dwc:verbatimCoordinates" xlink:type="simple"><named-content content-type="geo-json" specific-use="{&#34;type&#34;:&#34;Point&#34;,&#34;coordinates&#34;:[20.833328,43.250000]}" id="NCID0ED1AG" xlink:type="simple">43°15’N 20°49'59.98"E</named-content></named-content>, 7.vi.1998 (<named-content xmlns:xlink="http://www.w3.org/1999/xlink" content-type="dwc:institutional_code" xlink:type="simple">FSUNS</named-content>); 3f, Kopaonik, Jasle-Čukara, <named-content xmlns:xlink="http://www.w3.org/1999/xlink" content-type="dwc:verbatimCoordinates" xlink:type="simple"><named-content content-type="geo-json" specific-use="{&#34;type&#34;:&#34;Point&#34;,&#34;coordinates&#34;:[20.776969,43.276919]}" id="NCID0EQ1AG" xlink:type="simple">43°16'36.91"N, 20°46'37.09"E</named-content></named-content>, 16.vi.2012, leg. Vujić (<named-content xmlns:xlink="http://www.w3.org/1999/xlink" content-type="dwc:institutional_code" xlink:type="simple">FSUNS</named-content>); 1m+1f, Stara planina, Dojkinci 2, <named-content xmlns:xlink="http://www.w3.org/1999/xlink" content-type="dwc:verbatimCoordinates" xlink:type="simple"><named-content content-type="geo-json" specific-use="{&#34;type&#34;:&#34;Point&#34;,&#34;coordinates&#34;:[22.776686,43.250019]}" id="NCID0E41AG" xlink:type="simple">43°15'0.07"N, 22°46'36.07"E</named-content></named-content>, 01.v.2017, leg. Vujić (<named-content xmlns:xlink="http://www.w3.org/1999/xlink" content-type="dwc:institutional_code" xlink:type="simple">FSUNS</named-content>); <bold>Montenegro</bold>: 1f, Orjen, Vratlo, <named-content xmlns:xlink="http://www.w3.org/1999/xlink" content-type="dwc:verbatimCoordinates" xlink:type="simple"><named-content content-type="geo-json" specific-use="{&#34;type&#34;:&#34;Point&#34;,&#34;coordinates&#34;:[18.557092,42.509183]}" id="NCID0EM2AG" xlink:type="simple">42°30'33.06"N, 18°33'25.53"E</named-content></named-content>, 1.vi.2011, leg. Vujić (<named-content xmlns:xlink="http://www.w3.org/1999/xlink" content-type="dwc:institutional_code" xlink:type="simple">FSUNS</named-content>); 1m, Dur<!--PageBreak--><!--PageBreak-->mitor, kanjon Sušice, <named-content xmlns:xlink="http://www.w3.org/1999/xlink" content-type="dwc:verbatimCoordinates" xlink:type="simple"><named-content content-type="geo-json" specific-use="{&#34;type&#34;:&#34;Point&#34;,&#34;coordinates&#34;:[18.994228,43.158244]}" id="NCID0E32AG" xlink:type="simple">43°9'29.68"N, 18°59'39.22"E</named-content></named-content>, 21.vi.1998 (<named-content xmlns:xlink="http://www.w3.org/1999/xlink" content-type="dwc:institutional_code" xlink:type="simple">FSUNS</named-content>); 8f, Durmitor, Aluge, <named-content xmlns:xlink="http://www.w3.org/1999/xlink" content-type="dwc:verbatimCoordinates" xlink:type="simple"><named-content content-type="geo-json" specific-use="{&#34;type&#34;:&#34;Point&#34;,&#34;coordinates&#34;:[19.255556,43.147500]}" id="NCID0EJ3AG" xlink:type="simple">43°8'51"N, 19°15'20.00"E</named-content></named-content>, 5.vi.2016, leg. Vujić, Veličković (<named-content xmlns:xlink="http://www.w3.org/1999/xlink" content-type="dwc:institutional_code" xlink:type="simple">FSUNS</named-content>); 1m, Durmitor, Krecmani, <named-content xmlns:xlink="http://www.w3.org/1999/xlink" content-type="dwc:verbatimCoordinates" xlink:type="simple"><named-content content-type="geo-json" specific-use="{&#34;type&#34;:&#34;Point&#34;,&#34;coordinates&#34;:[18.998056,43.140578]}" id="NCID0EW3AG" xlink:type="simple">43°8'26.08"N, 18°59'53.00"E</named-content></named-content>, 22.vi.1998 (<named-content xmlns:xlink="http://www.w3.org/1999/xlink" content-type="dwc:institutional_code" xlink:type="simple">FSUNS</named-content>); 1m, Durmitor, jezerska površ, <named-content xmlns:xlink="http://www.w3.org/1999/xlink" content-type="dwc:verbatimCoordinates" xlink:type="simple"><named-content content-type="geo-json" specific-use="{&#34;type&#34;:&#34;Point&#34;,&#34;coordinates&#34;:[19.092500,43.146111]}" id="NCID0ED4AG" xlink:type="simple">43°8'46.00"N, 19°5'33.00"E</named-content></named-content>, 21.v.1998 (<named-content xmlns:xlink="http://www.w3.org/1999/xlink" content-type="dwc:institutional_code" xlink:type="simple">FSUNS</named-content>); 1m, Durmitor, kanjon Komarnice, <named-content xmlns:xlink="http://www.w3.org/1999/xlink" content-type="dwc:verbatimCoordinates" xlink:type="simple"><named-content content-type="geo-json" specific-use="{&#34;type&#34;:&#34;Point&#34;,&#34;coordinates&#34;:[18.951108,43.003611]}" id="NCID0EQ4AG" xlink:type="simple">43°0'13.00"N, 18°57'3.99"E</named-content></named-content>, 21.v.1998 (<named-content xmlns:xlink="http://www.w3.org/1999/xlink" content-type="dwc:institutional_code" xlink:type="simple">FSUNS</named-content>); 1m, Durmitor, Luke, <named-content xmlns:xlink="http://www.w3.org/1999/xlink" content-type="dwc:verbatimCoordinates" xlink:type="simple"><named-content content-type="geo-json" specific-use="{&#34;type&#34;:&#34;Point&#34;,&#34;coordinates&#34;:[20.166667,42.715283]}" id="NCID0E44AG" xlink:type="simple">42°42'55.02"N, 19°70"E</named-content></named-content>, 1.vi.1994 (<named-content xmlns:xlink="http://www.w3.org/1999/xlink" content-type="dwc:institutional_code" xlink:type="simple">FSUNS</named-content>).</p></tp:treatment-sec><tp:treatment-sec sec-type="distribution" id="SECID0EH5AG"><title>Distribution.</title><p>High mountains of the Balkan Peninsula (Fig. <xref ref-type="fig" rid="F10">10</xref>).</p></tp:treatment-sec><tp:treatment-sec><!--Section generated to contain objects referenced in tp:taxon-treatment.--><fig id="F2" position="float" orientation="portrait"><label>Figure 2.</label><caption><p>Male head, lateral view. <bold>A</bold> <italic><tp:taxon-name><tp:taxon-name-part taxon-name-part-type="genus" reg="Merodon">Merodon</tp:taxon-name-part> <tp:taxon-name-part taxon-name-part-type="species" reg="planifacies">planifacies</tp:taxon-name-part></tp:taxon-name></italic> <bold>B</bold> <italic><tp:taxon-name><tp:taxon-name-part taxon-name-part-type="genus" reg="Merodon">Merodon</tp:taxon-name-part> <tp:taxon-name-part taxon-name-part-type="species" reg="neolydicus">neolydicus</tp:taxon-name-part></tp:taxon-name></italic> Vujić, nom. n. <bold>C</bold> <italic><tp:taxon-name><tp:taxon-name-part taxon-name-part-type="genus" reg="Merodon">Merodon</tp:taxon-name-part> <tp:taxon-name-part taxon-name-part-type="species" reg="murorum">murorum</tp:taxon-name-part></tp:taxon-name></italic> <bold>D</bold> <italic><tp:taxon-name><tp:taxon-name-part taxon-name-part-type="genus" reg="Merodon">Merodon</tp:taxon-name-part> <tp:taxon-name-part taxon-name-part-type="species" reg="desuturinus">desuturinus</tp:taxon-name-part></tp:taxon-name></italic>. Scale bar: 2 mm.</p></caption><graphic xmlns:xlink="http://www.w3.org/1999/xlink" xlink:href="zookeys-771-105-g002.jpg" position="float" orientation="portrait" xlink:type="simple" id="oo_215233.jpg"/></fig><fig id="F3" position="float" orientation="portrait"><label>Figure 3.</label><caption><p>Male head, dorsal view. <bold>A</bold> <italic><tp:taxon-name><tp:taxon-name-part taxon-name-part-type="genus" reg="Merodon">Merodon</tp:taxon-name-part> <tp:taxon-name-part taxon-name-part-type="species" reg="flavocerus">flavocerus</tp:taxon-name-part></tp:taxon-name></italic> <bold>B</bold> <italic><tp:taxon-name><tp:taxon-name-part taxon-name-part-type="genus" reg="Merodon">Merodon</tp:taxon-name-part> <tp:taxon-name-part taxon-name-part-type="species" reg="neolydicus">neolydicus</tp:taxon-name-part></tp:taxon-name></italic> Vujić, nom. n. <bold>C</bold> <italic><tp:taxon-name><tp:taxon-name-part taxon-name-part-type="genus" reg="Merodon">Merodon</tp:taxon-name-part> <tp:taxon-name-part taxon-name-part-type="species" reg="murorum">murorum</tp:taxon-name-part></tp:taxon-name></italic> <bold>D</bold> <italic><tp:taxon-name><tp:taxon-name-part taxon-name-part-type="genus" reg="Merodon">Merodon</tp:taxon-name-part> <tp:taxon-name-part taxon-name-part-type="species" reg="desuturinus">desuturinus</tp:taxon-name-part></tp:taxon-name></italic>. Scale bar: 2 mm.</p></caption><graphic xmlns:xlink="http://www.w3.org/1999/xlink" xlink:href="zookeys-771-105-g003.jpg" position="float" orientation="portrait" xlink:type="simple" id="oo_215234.jpg"/></fig><fig id="F4" position="float" orientation="portrait"><label>Figure 4.</label><caption><p>Male antennae, lateral view. <bold>A</bold> <italic><tp:taxon-name><tp:taxon-name-part taxon-name-part-type="genus" reg="Merodon">Merodon</tp:taxon-name-part> <tp:taxon-name-part taxon-name-part-type="species" reg="flavocerus">flavocerus</tp:taxon-name-part></tp:taxon-name></italic> <bold>B</bold> <italic><tp:taxon-name><tp:taxon-name-part taxon-name-part-type="genus" reg="Merodon">Merodon</tp:taxon-name-part> <tp:taxon-name-part taxon-name-part-type="species" reg="desuturinus">desuturinus</tp:taxon-name-part></tp:taxon-name></italic> <bold>C</bold> <italic><tp:taxon-name><tp:taxon-name-part taxon-name-part-type="genus" reg="Merodon">Merodon</tp:taxon-name-part> <tp:taxon-name-part taxon-name-part-type="species" reg="murorum">murorum</tp:taxon-name-part></tp:taxon-name></italic> <bold>D</bold> <italic><tp:taxon-name><tp:taxon-name-part taxon-name-part-type="genus" reg="Merodon">Merodon</tp:taxon-name-part> <tp:taxon-name-part taxon-name-part-type="species" reg="neolydicus">neolydicus</tp:taxon-name-part></tp:taxon-name></italic> Vujić, nom. n. Scale bar: 1 mm.</p></caption><graphic xmlns:xlink="http://www.w3.org/1999/xlink" xlink:href="zookeys-771-105-g004.jpg" position="float" orientation="portrait" xlink:type="simple" id="oo_215235.jpg"/></fig><fig id="F6" position="float" orientation="portrait"><label>Figure 6.</label><caption><p>Male abdomen, dorsal view. <bold>A</bold> <italic><tp:taxon-name><tp:taxon-name-part taxon-name-part-type="genus" reg="Merodon">Merodon</tp:taxon-name-part> <tp:taxon-name-part taxon-name-part-type="species" reg="neolydicus">neolydicus</tp:taxon-name-part></tp:taxon-name></italic> Vujić, nom. n. <bold>B</bold> <italic><tp:taxon-name><tp:taxon-name-part taxon-name-part-type="genus" reg="Merodon">Merodon</tp:taxon-name-part> <tp:taxon-name-part taxon-name-part-type="species" reg="murorum">murorum</tp:taxon-name-part></tp:taxon-name></italic> <bold>C</bold> <italic><tp:taxon-name><tp:taxon-name-part taxon-name-part-type="genus" reg="Merodon">Merodon</tp:taxon-name-part> <tp:taxon-name-part taxon-name-part-type="species" reg="desuturinus">desuturinus</tp:taxon-name-part></tp:taxon-name></italic> <bold>D</bold> <italic><tp:taxon-name><tp:taxon-name-part taxon-name-part-type="genus" reg="Merodon">Merodon</tp:taxon-name-part> <tp:taxon-name-part taxon-name-part-type="species" reg="cabanerensis">cabanerensis</tp:taxon-name-part></tp:taxon-name></italic>. Scale bar: 2 mm.</p></caption><graphic xmlns:xlink="http://www.w3.org/1999/xlink" xlink:href="zookeys-771-105-g006.jpg" position="float" orientation="portrait" xlink:type="simple" id="oo_215237.jpg"/></fig><fig id="F8" position="float" orientation="portrait"><label>Figure 8.</label><caption><p>Female antennae, lateral view. <bold>A</bold> <italic><tp:taxon-name><tp:taxon-name-part taxon-name-part-type="genus" reg="Merodon">Merodon</tp:taxon-name-part> <tp:taxon-name-part taxon-name-part-type="species" reg="flavocerus">flavocerus</tp:taxon-name-part></tp:taxon-name></italic> <bold>B</bold> <italic><tp:taxon-name><tp:taxon-name-part taxon-name-part-type="genus" reg="Merodon">Merodon</tp:taxon-name-part> <tp:taxon-name-part taxon-name-part-type="species" reg="desuturinus">desuturinus</tp:taxon-name-part></tp:taxon-name></italic> <bold>C</bold> <italic><tp:taxon-name><tp:taxon-name-part taxon-name-part-type="genus" reg="Merodon">Merodon</tp:taxon-name-part> <tp:taxon-name-part taxon-name-part-type="species" reg="murorum">murorum</tp:taxon-name-part></tp:taxon-name></italic> <bold>D</bold> <italic><tp:taxon-name><tp:taxon-name-part taxon-name-part-type="genus" reg="Merodon">Merodon</tp:taxon-name-part> <tp:taxon-name-part taxon-name-part-type="species" reg="neolydicus">neolydicus</tp:taxon-name-part></tp:taxon-name></italic> Vujić, nom. n. <bold>E</bold> <italic><tp:taxon-name><tp:taxon-name-part taxon-name-part-type="genus" reg="Merodon">Merodon</tp:taxon-name-part> <tp:taxon-name-part taxon-name-part-type="species" reg="commutabilis">commutabilis</tp:taxon-name-part></tp:taxon-name></italic>. Scale bar: 1 mm.</p></caption><graphic xmlns:xlink="http://www.w3.org/1999/xlink" xlink:href="zookeys-771-105-g008.jpg" position="float" orientation="portrait" xlink:type="simple" id="oo_215239.jpg"/></fig><fig id="F10" position="float" orientation="portrait"><label>Figure 10.</label><caption><p>Distribution map of <italic><tp:taxon-name><tp:taxon-name-part taxon-name-part-type="genus" reg="Merodon">Merodon</tp:taxon-name-part> <tp:taxon-name-part taxon-name-part-type="species" reg="cabanerensis">cabanerensis</tp:taxon-name-part></tp:taxon-name></italic>, <italic><tp:taxon-name><tp:taxon-name-part taxon-name-part-type="genus" reg="Merodon">Merodon</tp:taxon-name-part> <tp:taxon-name-part taxon-name-part-type="species" reg="desuturinus">desuturinus</tp:taxon-name-part></tp:taxon-name></italic>, <italic><tp:taxon-name><tp:taxon-name-part taxon-name-part-type="genus" reg="Merodon">Merodon</tp:taxon-name-part> <tp:taxon-name-part taxon-name-part-type="species" reg="neolydicus">neolydicus</tp:taxon-name-part></tp:taxon-name></italic> Vujić, nom. n., and <italic><tp:taxon-name><tp:taxon-name-part taxon-name-part-type="genus" reg="Merodon">Merodon</tp:taxon-name-part> <tp:taxon-name-part taxon-name-part-type="species" reg="murorum">murorum</tp:taxon-name-part></tp:taxon-name></italic>.</p></caption><graphic xmlns:xlink="http://www.w3.org/1999/xlink" xlink:href="zookeys-771-105-g010.jpg" position="float" orientation="portrait" xlink:type="simple" id="oo_215242.jpg"/></fig><fig id="F11" position="float" orientation="portrait"><label>Figure 11.</label><caption><p>
                  <italic><tp:taxon-name><tp:taxon-name-part taxon-name-part-type="genus" reg="Merodon">Merodon</tp:taxon-name-part> <tp:taxon-name-part taxon-name-part-type="species" reg="desuturinus">desuturinus</tp:taxon-name-part></tp:taxon-name></italic> male genitalia. <bold>A</bold> Epandrium, lateral view <bold>B</bold> Epandrium, ventral view <bold>C</bold> Hypandrium, lateral view. Abbreviations: <bold><abbrev xmlns:xlink="http://www.w3.org/1999/xlink" xlink:title="anterior surstyle lobe" id="ABBRID0ELVAI" xlink:type="simple">al</abbrev></bold>-anterior surstyle lobe, <bold><abbrev xmlns:xlink="http://www.w3.org/1999/xlink" xlink:title="posterior surstyle lobe" id="ABBRID0EQVAI" xlink:type="simple">pl</abbrev></bold>-posterior surstyle lobe, <bold>c</bold>-cercus, <bold><abbrev xmlns:xlink="http://www.w3.org/1999/xlink" xlink:title="inner thorn on medial part of surstylus" id="ABBRID0EXVAI" xlink:type="simple">it</abbrev></bold>-inner thorn on medial part of surstylus, <bold><abbrev xmlns:xlink="http://www.w3.org/1999/xlink" xlink:title="distal prolongation on anterior surstyle lobe" id="ABBRID0E3VAI" xlink:type="simple">dp</abbrev></bold>-distal prolongation on anterior surstyle lobe, <bold>s</bold>-lateral sclerite of aedeagus. Scale bar: 0.2 mm.</p></caption><graphic xmlns:xlink="http://www.w3.org/1999/xlink" xlink:href="zookeys-771-105-g011.jpg" position="float" orientation="portrait" xlink:type="simple" id="oo_215244.jpg"/></fig><fig id="F13" position="float" orientation="portrait"><label>Figure 13.</label><caption><p>
                  <italic><tp:taxon-name><tp:taxon-name-part taxon-name-part-type="genus" reg="Merodon">Merodon</tp:taxon-name-part> <tp:taxon-name-part taxon-name-part-type="species" reg="cuthbertsoni">cuthbertsoni</tp:taxon-name-part></tp:taxon-name></italic>, holotype, male. (<bold>A, C–D</bold>) <italic><tp:taxon-name><tp:taxon-name-part taxon-name-part-type="genus" reg="Merodon">Merodon</tp:taxon-name-part> <tp:taxon-name-part taxon-name-part-type="species" reg="desuturinus">desuturinus</tp:taxon-name-part></tp:taxon-name></italic>, male (<bold>B</bold>): <bold>A, B</bold> head, dorsal view <bold>C</bold> antenna <bold>D</bold> metaleg. Scale bars: 1 mm (<bold>A</bold>, <bold>B</bold>), 0.2 mm (<bold>C</bold>), 1 mm (<bold>D</bold>).</p></caption><graphic xmlns:xlink="http://www.w3.org/1999/xlink" xlink:href="zookeys-771-105-g013.jpg" position="float" orientation="portrait" xlink:type="simple" id="oo_215248.jpg"/></fig></tp:treatment-sec></tp:taxon-treatment>
