# Supplementary material for: Revision of the Palaearctic species of the Merodon desuturinus group (Diptera, Syrphidae)
Source: Zookeys. 2018 Jul 5;(771):105–38. doi: 10.3897/zookeys.771.20481 (PMC6043631; doi:10.3897/zookeys.771.20481)
Supplement: XML Treatment for Merodon neolydicus [file zookeys.771.20481-treatment3.xml]

<!DOCTYPE tp:taxon-treatment
  PUBLIC "-//TaxonX//DTD Taxonomic Treatment Publishing DTD v0 20100105//EN" "tax-treatment-NSO.dtd">
<tp:taxon-treatment xmlns:tp="http://www.plazi.org/taxpub"><tp:treatment-meta><kwd-group><label>Taxon classification</label><kwd><named-content xmlns:xlink="http://www.w3.org/1999/xlink" content-type="kingdom">Animalia</named-content></kwd><kwd><named-content xmlns:xlink="http://www.w3.org/1999/xlink" content-type="order">Diptera</named-content></kwd><kwd><named-content xmlns:xlink="http://www.w3.org/1999/xlink" content-type="family">Syrphidae</named-content></kwd></kwd-group><mixed-citation publication-type="journal"><person-group><name><surname>Vujić</surname><given-names>Ante</given-names></name><name><surname>Radenković</surname><given-names>Snežana</given-names></name><name><surname>Likov</surname><given-names>Laura</given-names></name></person-group><article-title>Revision of the Palaearctic species of the <italic><tp:taxon-name><tp:taxon-name-part taxon-name-part-type="genus" reg="Merodon">Merodon</tp:taxon-name-part> <tp:taxon-name-part taxon-name-part-type="species" reg="desuturinus">desuturinus</tp:taxon-name-part></tp:taxon-name></italic> group (<tp:taxon-name><tp:taxon-name-part taxon-name-part-type="order">Diptera</tp:taxon-name-part></tp:taxon-name>, <tp:taxon-name><tp:taxon-name-part taxon-name-part-type="family">Syrphidae</tp:taxon-name-part></tp:taxon-name>)</article-title><source>Zookeys</source><day>5</day><month>7</month><year>2018</year><volume>2018</volume><issue>771</issue><fpage>105</fpage><lpage>138</lpage><pub-id pub-id-type="doi">10.3897/zookeys.771.20481</pub-id></mixed-citation></tp:treatment-meta><tp:nomenclature><tp:taxon-name>
              <tp:taxon-name-part taxon-name-part-type="genus" reg="Merodon">Merodon</tp:taxon-name-part>
              <tp:taxon-name-part taxon-name-part-type="species" reg="neolydicus">neolydicus</tp:taxon-name-part>
            </tp:taxon-name><tp:taxon-authority>Vujić</tp:taxon-authority><tp:taxon-status xmlns:xlink="http://www.w3.org/1999/xlink" xlink:type="simple">nom. n.</tp:taxon-status><xref ref-type="fig" rid="F1">Figs 1</xref><xref ref-type="fig" rid="F2">, 2B</xref><xref ref-type="fig" rid="F3">, 3B</xref><xref ref-type="fig" rid="F4">, 4D</xref><xref ref-type="fig" rid="F5">, 5A</xref><xref ref-type="fig" rid="F5">, 5C</xref><xref ref-type="fig" rid="F6">, 6A</xref><xref ref-type="fig" rid="F7">, 7A</xref><xref ref-type="fig" rid="F8">, 8D</xref><xref ref-type="fig" rid="F10">, 10</xref><xref ref-type="fig" rid="F19">, 19A</xref></tp:nomenclature><tp:treatment-sec sec-type="notes" id="SECID0ECBBG"><title>Note.</title><p>New name for <italic><tp:taxon-name><tp:taxon-name-part taxon-name-part-type="genus" reg="Merodon">M.</tp:taxon-name-part> <tp:taxon-name-part taxon-name-part-type="species" reg="lydicus">lydicus</tp:taxon-name-part></tp:taxon-name></italic> Hurkmans in an unpublished manuscript, cited in <xref ref-type="bibr" rid="B14">Milankov et al. (2008b)</xref> and <xref ref-type="bibr" rid="B15">Miličić et al. (2018)</xref>; <italic><tp:taxon-name><tp:taxon-name-part taxon-name-part-type="genus" reg="Merodon">M.</tp:taxon-name-part> <tp:taxon-name-part taxon-name-part-type="species" reg="lydicus">lydicus</tp:taxon-name-part></tp:taxon-name></italic> is here designated a nom. nud.</p></tp:treatment-sec><tp:treatment-sec sec-type="diagnosis" id="SECID0EGCBG"><title>Diagnosis.</title><p>Dark species with broad abdomen. Oral margin only slightly notched (Fig. <xref ref-type="fig" rid="F2">2B</xref>). Basoflagellomere small, 1–1.2 times as long as broad (Figs <xref ref-type="fig" rid="F4">4D</xref>, <xref ref-type="fig" rid="F8">8D</xref>). Legs usually dark, except for pale knees. Metafemur with less developed apical triangular processes, only the apical thorn is distinct (Fig. <xref ref-type="fig" rid="F5">5A, C</xref>). Terga mostly black, terga 2 and 3 each can have small reddish lateral fasciae or maculae; transverse pair of distinct narrow microtrichose fasciate maculae on terga 2–4, approx. 1/8 of tergal length, which in some specimens can be absent from all terga (Figs <xref ref-type="fig" rid="F6">6A</xref>, <xref ref-type="fig" rid="F7">7A</xref>). Males: eye contiguity 9-12 facets long (Fig. <xref ref-type="fig" rid="F3">3B</xref>). Male genitalia with smooth thecal ridge, posterior surstyle lobe with parallel margins (Figure <xref ref-type="fig" rid="F1">1</xref>). Similar to <italic><tp:taxon-name><tp:taxon-name-part taxon-name-part-type="genus" reg="Merodon">M.</tp:taxon-name-part> <tp:taxon-name-part taxon-name-part-type="species" reg="cabanerensis">cabanerensis</tp:taxon-name-part></tp:taxon-name></italic>, from which it differs by its larger size (10-13 mm for <italic><tp:taxon-name><tp:taxon-name-part taxon-name-part-type="genus" reg="Merodon">M.</tp:taxon-name-part> <tp:taxon-name-part taxon-name-part-type="species" reg="neolydicus">neolydicus</tp:taxon-name-part></tp:taxon-name></italic> nom. n. and 8-11 mm for <italic><tp:taxon-name><tp:taxon-name-part taxon-name-part-type="genus" reg="Merodon">M.</tp:taxon-name-part> <tp:taxon-name-part taxon-name-part-type="species" reg="cabanerensis">cabanerensis</tp:taxon-name-part></tp:taxon-name></italic>), the shape of the male genitalia (Figs <xref ref-type="fig" rid="F1">1</xref> and <xref ref-type="fig" rid="F9">9</xref>), and its distribution (<italic><tp:taxon-name><tp:taxon-name-part taxon-name-part-type="genus" reg="Merodon">M.</tp:taxon-name-part> <tp:taxon-name-part taxon-name-part-type="species" reg="cabanerensis">cabanerensis</tp:taxon-name-part></tp:taxon-name></italic> is found in the Western Mediterranean and <italic><tp:taxon-name><tp:taxon-name-part taxon-name-part-type="genus" reg="Merodon">M.</tp:taxon-name-part> <tp:taxon-name-part taxon-name-part-type="species" reg="neolydicus">neolydicus</tp:taxon-name-part></tp:taxon-name></italic> nom. n. occurs in the Eastern Mediterranean).</p><fig id="F8" position="float" orientation="portrait"><label>Figure 8.</label><caption><p>Female antennae, lateral view. <bold>A</bold> <italic><tp:taxon-name><tp:taxon-name-part taxon-name-part-type="genus" reg="Merodon">Merodon</tp:taxon-name-part> <tp:taxon-name-part taxon-name-part-type="species" reg="flavocerus">flavocerus</tp:taxon-name-part></tp:taxon-name></italic> <bold>B</bold> <italic><tp:taxon-name><tp:taxon-name-part taxon-name-part-type="genus" reg="Merodon">Merodon</tp:taxon-name-part> <tp:taxon-name-part taxon-name-part-type="species" reg="desuturinus">desuturinus</tp:taxon-name-part></tp:taxon-name></italic> <bold>C</bold> <italic><tp:taxon-name><tp:taxon-name-part taxon-name-part-type="genus" reg="Merodon">Merodon</tp:taxon-name-part> <tp:taxon-name-part taxon-name-part-type="species" reg="murorum">murorum</tp:taxon-name-part></tp:taxon-name></italic> <bold>D</bold> <italic><tp:taxon-name><tp:taxon-name-part taxon-name-part-type="genus" reg="Merodon">Merodon</tp:taxon-name-part> <tp:taxon-name-part taxon-name-part-type="species" reg="neolydicus">neolydicus</tp:taxon-name-part></tp:taxon-name></italic> Vujić, nom. n. <bold>E</bold> <italic><tp:taxon-name><tp:taxon-name-part taxon-name-part-type="genus" reg="Merodon">Merodon</tp:taxon-name-part> <tp:taxon-name-part taxon-name-part-type="species" reg="commutabilis">commutabilis</tp:taxon-name-part></tp:taxon-name></italic>. Scale bar: 1 mm.</p></caption><graphic xmlns:xlink="http://www.w3.org/1999/xlink" xlink:href="zookeys-771-105-g008.jpg" position="float" orientation="portrait" xlink:type="simple" id="oo_215239.jpg"/></fig></tp:treatment-sec><tp:treatment-sec sec-type="material" id="SECID0E4HBG"><title>Examined material.</title><p>
              <bold>Type locality: Greece</bold>: Chios, Kato Fana, <named-content xmlns:xlink="http://www.w3.org/1999/xlink" content-type="dwc:verbatimCoordinates" xlink:type="simple"><named-content content-type="geo-json" specific-use="{&#34;type&#34;:&#34;Point&#34;,&#34;coordinates&#34;:[25.927000,38.207700]}" id="NCID0EIIBG" xlink:type="simple">38°12'27.72"N, 25°55'37.2"E</named-content></named-content>.</p></tp:treatment-sec><tp:treatment-sec sec-type="type material" id="SECID0ENIBG"><title>Type material.</title><p>Holotype: male, pinned, in <named-content xmlns:xlink="http://www.w3.org/1999/xlink" content-type="dwc:institutional_code" xlink:type="simple">WML</named-content>. Original label: Chios, Kato Fana, <named-content xmlns:xlink="http://www.w3.org/1999/xlink" content-type="dwc:verbatimCoordinates" xlink:type="simple"><named-content content-type="geo-json" specific-use="{&#34;type&#34;:&#34;Point&#34;,&#34;coordinates&#34;:[25.928836,38.208336]}" id="NCID0E2IBG" xlink:type="simple">38°12'30.01"N, 25°55'43.81"E</named-content></named-content>, 3.iv.2010, leg. M. J. Taylor.</p><p>Paratypes: <bold>Israel</bold>: 2 specimens, Jerusalem, Bet Hakerem, <named-content xmlns:xlink="http://www.w3.org/1999/xlink" content-type="dwc:verbatimCoordinates" xlink:type="simple"><named-content content-type="geo-json" specific-use="{&#34;type&#34;:&#34;Point&#34;,&#34;coordinates&#34;:[35.166789,31.775478]}" id="NCID0EHJBG" xlink:type="simple">31°46'31.72"N, 35°10'0.44"E</named-content></named-content>, 17.iii.1951, leg. O. Theodor (<named-content xmlns:xlink="http://www.w3.org/1999/xlink" content-type="dwc:institutional_code" xlink:type="simple">NMNL</named-content>); 1 specimen, Jerusalem, Wadi Ruaz, Bet Hakerem, <named-content xmlns:xlink="http://www.w3.org/1999/xlink" content-type="dwc:verbatimCoordinates" xlink:type="simple"><named-content content-type="geo-json" specific-use="{&#34;type&#34;:&#34;Point&#34;,&#34;coordinates&#34;:[35.166789,31.775478]}" id="NCID0EUJBG" xlink:type="simple">31°46'31.72"N, 35°10'0.44"E</named-content></named-content>, 24.iii.1951, leg. O. Theodor (<named-content xmlns:xlink="http://www.w3.org/1999/xlink" content-type="dwc:institutional_code" xlink:type="simple">NMNL</named-content>); 1 specimen, Jerusalem, Wadi Ruaz, Bet Hakerem, <named-content xmlns:xlink="http://www.w3.org/1999/xlink" content-type="dwc:verbatimCoordinates" xlink:type="simple"><named-content content-type="geo-json" specific-use="{&#34;type&#34;:&#34;Point&#34;,&#34;coordinates&#34;:[35.166789,31.775478]}" id="NCID0EBKBG" xlink:type="simple">31°46'31.72"N, 35°10'0.44"E</named-content></named-content>, 10.iii.1957, leg. O. Theodor (<named-content xmlns:xlink="http://www.w3.org/1999/xlink" content-type="dwc:institutional_code" xlink:type="simple">NMNL</named-content>); 2 specimens, Jerusalem, 21.iii.1929, leg. Y. Tapukin, det. <italic><tp:taxon-name><tp:taxon-name-part taxon-name-part-type="genus" reg="Lampetia">Lampetia</tp:taxon-name-part> <tp:taxon-name-part taxon-name-part-type="species" reg="hirsuta">hirsuta</tp:taxon-name-part></tp:taxon-name></italic> by Sack (<named-content xmlns:xlink="http://www.w3.org/1999/xlink" content-type="dwc:institutional_code" xlink:type="simple">BMNH</named-content>); 1 specimen, Jerusalem, Mountain Scopus, 15.vii.1930 (<named-content xmlns:xlink="http://www.w3.org/1999/xlink" content-type="dwc:institutional_code" xlink:type="simple">NMNL</named-content>); 1m, Monfort, <named-content xmlns:xlink="http://www.w3.org/1999/xlink" content-type="dwc:verbatimCoordinates" xlink:type="simple"><named-content content-type="geo-json" specific-use="{&#34;type&#34;:&#34;Point&#34;,&#34;coordinates&#34;:[35.184833,33.043097]}" id="NCID0EDLBG" xlink:type="simple">33°2'35.15"N, 35°11'5.40"E</named-content></named-content>, 10.iii.1981, leg, Frieidberg (<named-content xmlns:xlink="http://www.w3.org/1999/xlink" content-type="dwc:institutional_code" xlink:type="simple">TAU</named-content>); 1f, Haifa, Har Carmel, <named-content xmlns:xlink="http://www.w3.org/1999/xlink" content-type="dwc:verbatimCoordinates" xlink:type="simple"><named-content content-type="geo-json" specific-use="{&#34;type&#34;:&#34;Point&#34;,&#34;coordinates&#34;:[35.021952,32.766556]}" id="NCID0EQLBG" xlink:type="simple">32°45'59.60"N, 35°1'19.027"E</named-content></named-content>, 23.ii.1995, leg. J. A. W. Lucas (<named-content xmlns:xlink="http://www.w3.org/1999/xlink" content-type="dwc:institutional_code" xlink:type="simple">NMNL</named-content>); 1m, Haifa, Har Carmel, <named-content xmlns:xlink="http://www.w3.org/1999/xlink" content-type="dwc:verbatimCoordinates" xlink:type="simple"><named-content content-type="geo-json" specific-use="{&#34;type&#34;:&#34;Point&#34;,&#34;coordinates&#34;:[35.021952,32.766556]}" id="NCID0E4LBG" xlink:type="simple">32°45'59.60"N, 35°1'19.027"E</named-content></named-content>, 27.ii.1995, leg. J. A. W. Lucas (<named-content xmlns:xlink="http://www.w3.org/1999/xlink" content-type="dwc:institutional_code" xlink:type="simple">NMNL</named-content>); 1f, Haifa, <named-content xmlns:xlink="http://www.w3.org/1999/xlink" content-type="dwc:verbatimCoordinates" xlink:type="simple"><named-content content-type="geo-json" specific-use="{&#34;type&#34;:&#34;Point&#34;,&#34;coordinates&#34;:[35.021952,32.766556]}" id="NCID0EKMBG" xlink:type="simple">32°45'59.60"N, 35°1'19.027"E</named-content></named-content>, 26.ii.1977, leg. A. Freidberg, det. <italic><tp:taxon-name><tp:taxon-name-part taxon-name-part-type="genus" reg="Merodon">Merodon</tp:taxon-name-part> <tp:taxon-name-part taxon-name-part-type="species" reg="hirsutus">hirsutus</tp:taxon-name-part></tp:taxon-name></italic> by Hurkmans (<named-content xmlns:xlink="http://www.w3.org/1999/xlink" content-type="dwc:institutional_code" xlink:type="simple">TAU</named-content>); <bold>Greece</bold>: 1m, Chios, Armolia, <named-content xmlns:xlink="http://www.w3.org/1999/xlink" content-type="dwc:verbatimCoordinates" xlink:type="simple"><named-content content-type="geo-json" specific-use="{&#34;type&#34;:&#34;Point&#34;,&#34;coordinates&#34;:[26.044500,38.272300]}" id="NCID0EENBG" xlink:type="simple">38°16'20.28"N, 26°2'40.2"E</named-content></named-content>, 3.iv.2012, leg. M. Taylor (<abbrev xmlns:xlink="http://www.w3.org/1999/xlink" content-type="institution" xlink:title="University of the Aegean, Mytilene, Greece" id="ABBRID0EJNBG" xlink:type="simple">AEU</abbrev>); 1f, Chios, Ag. Pateres, <named-content xmlns:xlink="http://www.w3.org/1999/xlink" content-type="dwc:verbatimCoordinates" xlink:type="simple"><named-content content-type="geo-json" specific-use="{&#34;type&#34;:&#34;Point&#34;,&#34;coordinates&#34;:[26.050700,38.372200]}" id="NCID0ERNBG" xlink:type="simple">38°22'19.92"N, 26°3'2.52"E</named-content></named-content>, 24.iv.2002, leg. M. J. Taylor (M. Taylor coll.); 1f, Chios, Kato Fana, <named-content xmlns:xlink="http://www.w3.org/1999/xlink" content-type="dwc:verbatimCoordinates" xlink:type="simple"><named-content content-type="geo-json" specific-use="{&#34;type&#34;:&#34;Point&#34;,&#34;coordinates&#34;:[25.927000,38.207700]}" id="NCID0EZNBG" xlink:type="simple">38°12'27.72"N, 25°55'37.2"E</named-content></named-content>, 30.iii.1998, leg. M. J. Taylor, det. <italic><tp:taxon-name><tp:taxon-name-part taxon-name-part-type="genus" reg="Merodon">Merodon</tp:taxon-name-part></tp:taxon-name> species 2</italic> by C. Palmer (C. Palmer coll.); 6m, Chios, Kato Fana, <named-content xmlns:xlink="http://www.w3.org/1999/xlink" content-type="dwc:verbatimCoordinates" xlink:type="simple"><named-content content-type="geo-json" specific-use="{&#34;type&#34;:&#34;Point&#34;,&#34;coordinates&#34;:[25.928836,38.208336]}" id="NCID0EJOBG" xlink:type="simple">38°12'30.01"N, 25°55'43.81"E</named-content></named-content>, 28.iii.2010, leg. M. J. Taylor (<named-content xmlns:xlink="http://www.w3.org/1999/xlink" content-type="dwc:institutional_code" xlink:type="simple">WML</named-content>); 2m, Chios, Kato Fana, <named-content xmlns:xlink="http://www.w3.org/1999/xlink" content-type="dwc:verbatimCoordinates" xlink:type="simple"><named-content content-type="geo-json" specific-use="{&#34;type&#34;:&#34;Point&#34;,&#34;coordinates&#34;:[25.928836,38.208336]}" id="NCID0EWOBG" xlink:type="simple">38°12'30.01"N, 25°55'43.81"E</named-content></named-content>, 26.iii.2010, leg. M. J. Taylor (<named-content xmlns:xlink="http://www.w3.org/1999/xlink" content-type="dwc:institutional_code" xlink:type="simple">WML</named-content>); <bold>Iran</bold>: 1m, Yasug-Kakan, <named-content xmlns:xlink="http://www.w3.org/1999/xlink" content-type="dwc:verbatimCoordinates" xlink:type="simple"><named-content content-type="geo-json" specific-use="{&#34;type&#34;:&#34;Point&#34;,&#34;coordinates&#34;:[51.817500,30.599719]}" id="NCID0EFPBG" xlink:type="simple">30°35'58.99"N, 51°49'3"E</named-content></named-content>, 2100m, 1-2.v.1996, leg. M. Hradsky (<named-content xmlns:xlink="http://www.w3.org/1999/xlink" content-type="dwc:institutional_code" xlink:type="simple">FSUNS</named-content>); 1m, Esfahan, Semirom, Dolat Gharin, <named-content xmlns:xlink="http://www.w3.org/1999/xlink" content-type="dwc:verbatimCoordinates" xlink:type="simple"><named-content content-type="geo-json" specific-use="{&#34;type&#34;:&#34;Point&#34;,&#34;coordinates&#34;:[51.605556,31.534722]}" id="NCID0ESPBG" xlink:type="simple">31°32'5"N, 51°36'20"E</named-content></named-content>, 2710m, 11.v.2007, leg. E. Gilasian (E. Gilasian coll.); 1m, Dascht Arajan, <named-content xmlns:xlink="http://www.w3.org/1999/xlink" content-type="dwc:verbatimCoordinates" xlink:type="simple"><named-content content-type="geo-json" specific-use="{&#34;type&#34;:&#34;Point&#34;,&#34;coordinates&#34;:[46.586389,38.508331]}" id="NCID0E1PBG" xlink:type="simple">38°30'29.99"N, 46°35'11"E</named-content></named-content>, 20.iii.1965, <!--PageBreak-->leg. Saf. (<named-content xmlns:xlink="http://www.w3.org/1999/xlink" content-type="dwc:institutional_code" xlink:type="simple">FSUNS</named-content>); <bold>Syria</bold>: 1m+1f (other information missing) (<named-content xmlns:xlink="http://www.w3.org/1999/xlink" content-type="dwc:institutional_code" xlink:type="simple">NHMW</named-content>); <bold>Turkey</bold>: 1m, Antalya, Finike, <named-content xmlns:xlink="http://www.w3.org/1999/xlink" content-type="dwc:verbatimCoordinates" xlink:type="simple"><named-content content-type="geo-json" specific-use="{&#34;type&#34;:&#34;Point&#34;,&#34;coordinates&#34;:[30.116075,36.397808]}" id="NCID0ESQBG" xlink:type="simple">36°23'52.11"N, 30°6'57.87"E</named-content></named-content>, 50-100m, 7.iv.1964, leg. Guichard, Harvey (<named-content xmlns:xlink="http://www.w3.org/1999/xlink" content-type="dwc:institutional_code" xlink:type="simple">BMNH</named-content>); 1m, Demirkazik, Kayseri, <named-content xmlns:xlink="http://www.w3.org/1999/xlink" content-type="dwc:verbatimCoordinates" xlink:type="simple"><named-content content-type="geo-json" specific-use="{&#34;type&#34;:&#34;Point&#34;,&#34;coordinates&#34;:[35.166667,37.816667]}" id="NCID0E6QBG" xlink:type="simple">37°49'0"N, 35°10'0"E</named-content></named-content>, 12-13.vi.1993, leg. M. Hull (C. Palmer coll.); Amanus, 1914, leg. Tölg (<named-content xmlns:xlink="http://www.w3.org/1999/xlink" content-type="dwc:institutional_code" xlink:type="simple">NHMW</named-content>); <bold>Lebanon</bold>: 1m, Hammana, Lebanon Mountains, <named-content xmlns:xlink="http://www.w3.org/1999/xlink" content-type="dwc:verbatimCoordinates" xlink:type="simple"><named-content content-type="geo-json" specific-use="{&#34;type&#34;:&#34;Point&#34;,&#34;coordinates&#34;:[35.715225,33.829175]}" id="NCID0EORBG" xlink:type="simple">33°49'45.03"N, 35°42'54.81"E</named-content></named-content>, 15.v.1953, leg. G. A. Mavromoustakis (<abbrev xmlns:xlink="http://www.w3.org/1999/xlink" content-type="institution" xlink:title="Royal Belgian Institute for the Natural Sciences, Brussels, Belgium" id="ABBRID0ETRBG" xlink:type="simple">KBIN</abbrev>); 1m, Hammana, Lebanon Mountains, <named-content xmlns:xlink="http://www.w3.org/1999/xlink" content-type="dwc:verbatimCoordinates" xlink:type="simple"><named-content content-type="geo-json" specific-use="{&#34;type&#34;:&#34;Point&#34;,&#34;coordinates&#34;:[35.715225,33.829175]}" id="NCID0E2RBG" xlink:type="simple">33°49'45.03"N, 35°42'54.81"E</named-content></named-content>, 16.v.1953, leg. G. A. Mavromoustakis (<abbrev xmlns:xlink="http://www.w3.org/1999/xlink" content-type="institution" xlink:title="Royal Belgian Institute for the Natural Sciences, Brussels, Belgium" id="ABBRID0EASBG" xlink:type="simple">KBIN</abbrev>); 1f, Beyrouth, 19.v.1953, leg. G. A. Mavromoustakis (<abbrev xmlns:xlink="http://www.w3.org/1999/xlink" content-type="institution" xlink:title="Royal Belgian Institute for the Natural Sciences, Brussels, Belgium" id="ABBRID0EFSBG" xlink:type="simple">KBIN</abbrev>).</p></tp:treatment-sec><tp:treatment-sec sec-type="material" id="SECID0EKSBG"><title>Additional material.</title><p>
              <bold>Turkey</bold>: 1f, Afyon, Suhut, <named-content xmlns:xlink="http://www.w3.org/1999/xlink" content-type="dwc:verbatimCoordinates" xlink:type="simple"><named-content content-type="geo-json" specific-use="{&#34;type&#34;:&#34;Point&#34;,&#34;coordinates&#34;:[30.545833,38.531111]}" id="NCID0EVSBG" xlink:type="simple">38°31'52"N, 30°32'45"E</named-content></named-content>, 1000m, 9.v.1995 (<named-content xmlns:xlink="http://www.w3.org/1999/xlink" content-type="dwc:institutional_code" xlink:type="simple">FSUNS</named-content>); 1m, Mardin Province, Mardin, <named-content xmlns:xlink="http://www.w3.org/1999/xlink" content-type="dwc:verbatimCoordinates" xlink:type="simple"><named-content content-type="geo-json" specific-use="{&#34;type&#34;:&#34;Point&#34;,&#34;coordinates&#34;:[40.758889,37.300556]}" id="NCID0ECTBG" xlink:type="simple">37°18'2"N, 40°45'32"E</named-content></named-content>, 22.iv.2000 (<named-content xmlns:xlink="http://www.w3.org/1999/xlink" content-type="dwc:institutional_code" xlink:type="simple">NMNL</named-content>); 1m, Nigde, <named-content xmlns:xlink="http://www.w3.org/1999/xlink" content-type="dwc:verbatimCoordinates" xlink:type="simple"><named-content content-type="geo-json" specific-use="{&#34;type&#34;:&#34;Point&#34;,&#34;coordinates&#34;:[34.750000,37.833331]}" id="NCID0EPTBG" xlink:type="simple">37°49'59.99"N, 34°45'0"E</named-content></named-content>, 16.v.1961, det. <italic><tp:taxon-name><tp:taxon-name-part taxon-name-part-type="genus" reg="Merodon">Merodon</tp:taxon-name-part> <tp:taxon-name-part taxon-name-part-type="species" reg="tricinctus">tricinctus</tp:taxon-name-part></tp:taxon-name></italic> by Hurkmans (<named-content xmlns:xlink="http://www.w3.org/1999/xlink" content-type="dwc:institutional_code" xlink:type="simple">NMNL</named-content>); <bold>Israel</bold>: 1f, Zova, <named-content xmlns:xlink="http://www.w3.org/1999/xlink" content-type="dwc:verbatimCoordinates" xlink:type="simple"><named-content content-type="geo-json" specific-use="{&#34;type&#34;:&#34;Point&#34;,&#34;coordinates&#34;:[35.118668,31.776525]}" id="NCID0EJUBG" xlink:type="simple">31°46'35.49"N, 35°7'7.205"E</named-content></named-content>, 31.iii.1974, leg. M. Kaplan, det. <italic><tp:taxon-name><tp:taxon-name-part taxon-name-part-type="genus" reg="Merodon">Merodon</tp:taxon-name-part> <tp:taxon-name-part taxon-name-part-type="species" reg="hirsutus">hirsutus</tp:taxon-name-part></tp:taxon-name></italic> by Hurkmans (<named-content xmlns:xlink="http://www.w3.org/1999/xlink" content-type="dwc:institutional_code" xlink:type="simple">TAU</named-content>); 1m, Beit Guvrim, <named-content xmlns:xlink="http://www.w3.org/1999/xlink" content-type="dwc:verbatimCoordinates" xlink:type="simple"><named-content content-type="geo-json" specific-use="{&#34;type&#34;:&#34;Point&#34;,&#34;coordinates&#34;:[34.901094,31.603081]}" id="NCID0EBVBG" xlink:type="simple">31°36'11.09"N, 34°54'3.94"E</named-content></named-content>, 29.iii.1992, leg. A. Freidberg (<named-content xmlns:xlink="http://www.w3.org/1999/xlink" content-type="dwc:institutional_code" xlink:type="simple">TAU</named-content>); 1m, Jerusalem, Wadi Ruaz Bet Hakerem, <named-content xmlns:xlink="http://www.w3.org/1999/xlink" content-type="dwc:verbatimCoordinates" xlink:type="simple"><named-content content-type="geo-json" specific-use="{&#34;type&#34;:&#34;Point&#34;,&#34;coordinates&#34;:[35.166789,31.775478]}" id="NCID0EOVBG" xlink:type="simple">31°46'31.72"N, 35°10'0.44"E</named-content></named-content>, 29.iii.1952, leg. O. Theodor, det. <italic><tp:taxon-name><tp:taxon-name-part taxon-name-part-type="genus" reg="Lampetia">Lampetia</tp:taxon-name-part> <tp:taxon-name-part taxon-name-part-type="species" reg="hirsuta">hirsuta</tp:taxon-name-part></tp:taxon-name></italic> by P. H. van Doesburg (<named-content xmlns:xlink="http://www.w3.org/1999/xlink" content-type="dwc:institutional_code" xlink:type="simple">NMNL</named-content>); 1m, Lahav, <named-content xmlns:xlink="http://www.w3.org/1999/xlink" content-type="dwc:verbatimCoordinates" xlink:type="simple"><named-content content-type="geo-json" specific-use="{&#34;type&#34;:&#34;Point&#34;,&#34;coordinates&#34;:[34.854989,31.364417]}" id="NCID0EGWBG" xlink:type="simple">31°21'51.90"N, 34°51'17.96"E</named-content></named-content>, 27.ii.1974, leg. A. Freidberg (<named-content xmlns:xlink="http://www.w3.org/1999/xlink" content-type="dwc:institutional_code" xlink:type="simple">TAU</named-content>); 1m, Meged coastal plain, <named-content xmlns:xlink="http://www.w3.org/1999/xlink" content-type="dwc:verbatimCoordinates" xlink:type="simple"><named-content content-type="geo-json" specific-use="{&#34;type&#34;:&#34;Point&#34;,&#34;coordinates&#34;:[34.964606,32.029686]}" id="NCID0ETWBG" xlink:type="simple">32°1'46.87"N, 34°57'52.58"E</named-content></named-content>, 27.i.1956, leg. O. Theodor, det. <italic><tp:taxon-name><tp:taxon-name-part taxon-name-part-type="genus" reg="Lampetia">L.</tp:taxon-name-part> <tp:taxon-name-part taxon-name-part-type="species" reg="annulata">annulata</tp:taxon-name-part></tp:taxon-name></italic> by Doesburg (<named-content xmlns:xlink="http://www.w3.org/1999/xlink" content-type="dwc:institutional_code" xlink:type="simple">TAU</named-content>); 2m, Meged, <named-content xmlns:xlink="http://www.w3.org/1999/xlink" content-type="dwc:verbatimCoordinates" xlink:type="simple"><named-content content-type="geo-json" specific-use="{&#34;type&#34;:&#34;Point&#34;,&#34;coordinates&#34;:[34.964606,32.029686]}" id="NCID0ELXBG" xlink:type="simple">32°1'46.87"N, 34°57'52.58"E</named-content></named-content>, 27.i.1951, leg. O. Theodor (<named-content xmlns:xlink="http://www.w3.org/1999/xlink" content-type="dwc:institutional_code" xlink:type="simple">TAU</named-content>); 1m+1f, Meged coastal plain, <named-content xmlns:xlink="http://www.w3.org/1999/xlink" content-type="dwc:verbatimCoordinates" xlink:type="simple"><named-content content-type="geo-json" specific-use="{&#34;type&#34;:&#34;Point&#34;,&#34;coordinates&#34;:[34.964606,32.029686]}" id="NCID0EYXBG" xlink:type="simple">32°1'46.87"N, 34°57'52.58"E</named-content></named-content>, 27.i.1951, leg. O. Theodor, det. <italic><tp:taxon-name><tp:taxon-name-part taxon-name-part-type="genus" reg="Lampetia">L.</tp:taxon-name-part> <tp:taxon-name-part taxon-name-part-type="species" reg="annulata">annulata</tp:taxon-name-part></tp:taxon-name></italic> by Doesburg (<named-content xmlns:xlink="http://www.w3.org/1999/xlink" content-type="dwc:institutional_code" xlink:type="simple">TAU</named-content>); 1f, Lahav, <named-content xmlns:xlink="http://www.w3.org/1999/xlink" content-type="dwc:verbatimCoordinates" xlink:type="simple"><named-content content-type="geo-json" specific-use="{&#34;type&#34;:&#34;Point&#34;,&#34;coordinates&#34;:[34.854989,31.364417]}" id="NCID0EQYBG" xlink:type="simple">31°21'51.90"N, 34°51'17.96"E</named-content></named-content>, 26.iii.1978, leg. A. Freidberg, det. <italic><tp:taxon-name><tp:taxon-name-part taxon-name-part-type="genus" reg="Merodon">Merodon</tp:taxon-name-part> <tp:taxon-name-part taxon-name-part-type="species" reg="alexei">alexei</tp:taxon-name-part></tp:taxon-name></italic> by Hurkmans (<named-content xmlns:xlink="http://www.w3.org/1999/xlink" content-type="dwc:institutional_code" xlink:type="simple">TAU</named-content>); 1m, HaDarom, Beersheba, <named-content xmlns:xlink="http://www.w3.org/1999/xlink" content-type="dwc:verbatimCoordinates" xlink:type="simple"><named-content content-type="geo-json" specific-use="{&#34;type&#34;:&#34;Point&#34;,&#34;coordinates&#34;:[34.650000,31.100000]}" id="NCID0EIZBG" xlink:type="simple">31°6'0"N, 34°38'60"E</named-content></named-content>, 24.iii.1954, leg. O. Theodor, det. <italic><tp:taxon-name><tp:taxon-name-part taxon-name-part-type="genus" reg="Lampetia">Lampetia</tp:taxon-name-part> <tp:taxon-name-part taxon-name-part-type="species" reg="hirsuta">hirsuta</tp:taxon-name-part></tp:taxon-name></italic> by P. H. Doesburg (<named-content xmlns:xlink="http://www.w3.org/1999/xlink" content-type="dwc:institutional_code" xlink:type="simple">NMNL</named-content>); 1m+1f, Haifa, Mount Carmel, <named-content xmlns:xlink="http://www.w3.org/1999/xlink" content-type="dwc:verbatimCoordinates" xlink:type="simple"><named-content content-type="geo-json" specific-use="{&#34;type&#34;:&#34;Point&#34;,&#34;coordinates&#34;:[35.046667,32.728611]}" id="NCID0EA1BG" xlink:type="simple">32°43'43"N, 35°2'48"E</named-content></named-content>, 24.ii.1995 (<named-content xmlns:xlink="http://www.w3.org/1999/xlink" content-type="dwc:institutional_code" xlink:type="simple">NMNL</named-content>); 21m+2f, Haifa, Mount Carmel, <named-content xmlns:xlink="http://www.w3.org/1999/xlink" content-type="dwc:verbatimCoordinates" xlink:type="simple"><named-content content-type="geo-json" specific-use="{&#34;type&#34;:&#34;Point&#34;,&#34;coordinates&#34;:[35.046667,32.728611]}" id="NCID0EN1BG" xlink:type="simple">32°43'43"N, 35°2'48"E</named-content></named-content>, 22-27.ii.1995 (<named-content xmlns:xlink="http://www.w3.org/1999/xlink" content-type="dwc:institutional_code" xlink:type="simple">NMNL</named-content>); 1m, Mount Hermon, <named-content xmlns:xlink="http://www.w3.org/1999/xlink" content-type="dwc:verbatimCoordinates" xlink:type="simple"><named-content content-type="geo-json" specific-use="{&#34;type&#34;:&#34;Point&#34;,&#34;coordinates&#34;:[35.315872,32.726139]}" id="NCID0E11BG" xlink:type="simple">32°43'34.10"N, 35°18'57.14"E</named-content></named-content>, 1450m, 22.iv.1973, leg. D. Furth (<named-content xmlns:xlink="http://www.w3.org/1999/xlink" content-type="dwc:institutional_code" xlink:type="simple">TAU</named-content>); 1m, Hazafon, Nahal Bezet, <named-content xmlns:xlink="http://www.w3.org/1999/xlink" content-type="dwc:verbatimCoordinates" xlink:type="simple"><named-content content-type="geo-json" specific-use="{&#34;type&#34;:&#34;Point&#34;,&#34;coordinates&#34;:[35.100000,33.083306]}" id="NCID0EH2BG" xlink:type="simple">33°4'59.9"N, 35°6'0"E</named-content></named-content>, 22.iii.1974 (<named-content xmlns:xlink="http://www.w3.org/1999/xlink" content-type="dwc:institutional_code" xlink:type="simple">NMNL</named-content>); 1m, N. Bezet, <named-content xmlns:xlink="http://www.w3.org/1999/xlink" content-type="dwc:verbatimCoordinates" xlink:type="simple"><named-content content-type="geo-json" specific-use="{&#34;type&#34;:&#34;Point&#34;,&#34;coordinates&#34;:[35.100000,33.083306]}" id="NCID0EU2BG" xlink:type="simple">33°4'59.9"N, 35°6'0"E</named-content></named-content>, 22.iii.1974, leg. D. Furth (<named-content xmlns:xlink="http://www.w3.org/1999/xlink" content-type="dwc:institutional_code" xlink:type="simple">TAU</named-content>); 1f, Jerusalem, Wadi Ruaz, Bet Hakerem, <named-content xmlns:xlink="http://www.w3.org/1999/xlink" content-type="dwc:verbatimCoordinates" xlink:type="simple"><named-content content-type="geo-json" specific-use="{&#34;type&#34;:&#34;Point&#34;,&#34;coordinates&#34;:[35.166789,31.775478]}" id="NCID0EB3BG" xlink:type="simple">31°46'31.72"N, 35°10'0.44"E</named-content></named-content>, 22.iii.1952, leg. O Theodor, det. <italic><tp:taxon-name><tp:taxon-name-part taxon-name-part-type="genus" reg="Merodon">Merodon</tp:taxon-name-part> <tp:taxon-name-part taxon-name-part-type="species" reg="natans">natans</tp:taxon-name-part></tp:taxon-name></italic> by Hurkmans (<named-content xmlns:xlink="http://www.w3.org/1999/xlink" content-type="dwc:institutional_code" xlink:type="simple">TAU</named-content>); 1m, Jerusalem, Wadi Ruaz, Bet Hakerem, <named-content xmlns:xlink="http://www.w3.org/1999/xlink" content-type="dwc:verbatimCoordinates" xlink:type="simple"><named-content content-type="geo-json" specific-use="{&#34;type&#34;:&#34;Point&#34;,&#34;coordinates&#34;:[35.166789,31.775478]}" id="NCID0EZ3BG" xlink:type="simple">31°46'31.72"N, 35°10'0.44"E</named-content></named-content>, 22.iii.1952, leg. O. Theodor (<named-content xmlns:xlink="http://www.w3.org/1999/xlink" content-type="dwc:institutional_code" xlink:type="simple">TAU</named-content>); 3m, Jerusalem, Wadi Ruaz, Bet Hakerem, <named-content xmlns:xlink="http://www.w3.org/1999/xlink" content-type="dwc:verbatimCoordinates" xlink:type="simple"><named-content content-type="geo-json" specific-use="{&#34;type&#34;:&#34;Point&#34;,&#34;coordinates&#34;:[35.166789,31.775478]}" id="NCID0EG4BG" xlink:type="simple">31°46'31.72"N, 35°10'0.44"E</named-content></named-content>, 22.iii.1952, leg. O. Theodor, det. <italic><tp:taxon-name><tp:taxon-name-part taxon-name-part-type="genus" reg="Lampetia">Lampetia</tp:taxon-name-part> <tp:taxon-name-part taxon-name-part-type="species" reg="hirsuta">hirsuta</tp:taxon-name-part></tp:taxon-name></italic> by P. H. van Doesburg (<named-content xmlns:xlink="http://www.w3.org/1999/xlink" content-type="dwc:institutional_code" xlink:type="simple">NMNL</named-content>); 2m, Jerusalem, Bet Hakerem, <named-content xmlns:xlink="http://www.w3.org/1999/xlink" content-type="dwc:verbatimCoordinates" xlink:type="simple"><named-content content-type="geo-json" specific-use="{&#34;type&#34;:&#34;Point&#34;,&#34;coordinates&#34;:[35.166789,31.775478]}" id="NCID0E54BG" xlink:type="simple">31°46'31.72"N, 35°10'0.44"E</named-content></named-content>, 21.ii.1953, leg. O. Theodor, det. <italic><tp:taxon-name><tp:taxon-name-part taxon-name-part-type="genus" reg="Merodon">Merodon</tp:taxon-name-part> <tp:taxon-name-part taxon-name-part-type="species" reg="natans">natans</tp:taxon-name-part></tp:taxon-name></italic> by Hurkmans (<named-content xmlns:xlink="http://www.w3.org/1999/xlink" content-type="dwc:institutional_code" xlink:type="simple">TAU</named-content>); 3m, Jerusalem, Wadi Ruaz, Bet Hakerem, <named-content xmlns:xlink="http://www.w3.org/1999/xlink" content-type="dwc:verbatimCoordinates" xlink:type="simple"><named-content content-type="geo-json" specific-use="{&#34;type&#34;:&#34;Point&#34;,&#34;coordinates&#34;:[35.166789,31.775478]}" id="NCID0EW5BG" xlink:type="simple">31°46'31.72"N, 35°10'0.44"E</named-content></named-content>, 21.ii.1953, leg. O. Theodore, 2 m det. <italic><tp:taxon-name><tp:taxon-name-part taxon-name-part-type="genus" reg="Lampetia">Lampetia</tp:taxon-name-part> <tp:taxon-name-part taxon-name-part-type="species" reg="hirsuta">hirsuta</tp:taxon-name-part></tp:taxon-name></italic> by P. H. Doesburg (<named-content xmlns:xlink="http://www.w3.org/1999/xlink" content-type="dwc:institutional_code" xlink:type="simple">NMNL</named-content>); 1m, Jerusalem, Meged, <named-content xmlns:xlink="http://www.w3.org/1999/xlink" content-type="dwc:verbatimCoordinates" xlink:type="simple"><named-content content-type="geo-json" specific-use="{&#34;type&#34;:&#34;Point&#34;,&#34;coordinates&#34;:[34.964606,32.029686]}" id="NCID0EO6BG" xlink:type="simple">32°1'46.87"N, 34°57'52.58"E</named-content></named-content>, 21.i.1951, leg. O. Theodor (<named-content xmlns:xlink="http://www.w3.org/1999/xlink" content-type="dwc:institutional_code" xlink:type="simple">TAU</named-content>); 1m, Mount Hermon, <named-content xmlns:xlink="http://www.w3.org/1999/xlink" content-type="dwc:verbatimCoordinates" xlink:type="simple"><named-content content-type="geo-json" specific-use="{&#34;type&#34;:&#34;Point&#34;,&#34;coordinates&#34;:[35.315872,32.709472]}" id="NCID0E26BG" xlink:type="simple">32°42'34.10"N, 35°18'57.14"E</named-content></named-content>, 1700m, 17.v.2009, leg. A. Freidberg (<named-content xmlns:xlink="http://www.w3.org/1999/xlink" content-type="dwc:institutional_code" xlink:type="simple">TAU</named-content>); 5m, Hai Tanu, 15.iii.1975, leg. M. Kaplan, A. Freidberg (<named-content xmlns:xlink="http://www.w3.org/1999/xlink" content-type="dwc:institutional_code" xlink:type="simple">TAU</named-content>); 4m, Tanuri, 15.iii.1975, leg. F. Kaplan (<named-content xmlns:xlink="http://www.w3.org/1999/xlink" content-type="dwc:institutional_code" xlink:type="simple">TAU</named-content>); 1m, W. Faria, 15.ii.1979, leg. D. Furth (<named-content xmlns:xlink="http://www.w3.org/1999/xlink" content-type="dwc:institutional_code" xlink:type="simple">TAU</named-content>); 1m, Hazafon, Montfort, <named-content xmlns:xlink="http://www.w3.org/1999/xlink" content-type="dwc:verbatimCoordinates" xlink:type="simple"><named-content content-type="geo-json" specific-use="{&#34;type&#34;:&#34;Point&#34;,&#34;coordinates&#34;:[35.233333,33.050000]}" id="NCID0EYAAI" xlink:type="simple">33°2'60"N, 35°13'60"E</named-content></named-content>, 14.iii.1985 (<named-content xmlns:xlink="http://www.w3.org/1999/xlink" content-type="dwc:institutional_code" xlink:type="simple">NMNL</named-content>); 1m, Montfort, <named-content xmlns:xlink="http://www.w3.org/1999/xlink" content-type="dwc:verbatimCoordinates" xlink:type="simple"><named-content content-type="geo-json" specific-use="{&#34;type&#34;:&#34;Point&#34;,&#34;coordinates&#34;:[35.233333,33.050000]}" id="NCID0EFBAI" xlink:type="simple">33°2'60"N, 35°13'60"E</named-content></named-content>, 14.iii.1985, leg. A. Freidberg (<named-content xmlns:xlink="http://www.w3.org/1999/xlink" content-type="dwc:institutional_code" xlink:type="simple">TAU</named-content>); 1m, Kefar Menahem, <named-content xmlns:xlink="http://www.w3.org/1999/xlink" content-type="dwc:verbatimCoordinates" xlink:type="simple"><named-content content-type="geo-json" specific-use="{&#34;type&#34;:&#34;Point&#34;,&#34;coordinates&#34;:[34.849317,31.729569]}" id="NCID0ESBAI" xlink:type="simple">31°43'46.45"N, 34°50'57.54"E</named-content></named-content>, 11.iii.1993, leg. A. Freidberg (<named-content xmlns:xlink="http://www.w3.org/1999/xlink" content-type="dwc:institutional_code" xlink:type="simple">TAU</named-content>); 1f, Hazafon, Montfort, <named-content xmlns:xlink="http://www.w3.org/1999/xlink" content-type="dwc:verbatimCoordinates" xlink:type="simple"><named-content content-type="geo-json" specific-use="{&#34;type&#34;:&#34;Point&#34;,&#34;coordinates&#34;:[35.184833,33.043097]}" id="NCID0E6BAI" xlink:type="simple">33°2'35.15"N, 35°11'5.40"E</named-content></named-content>, 10.iii.1981 (<named-content xmlns:xlink="http://www.w3.org/1999/xlink" content-type="dwc:institutional_code" xlink:type="simple">NMNL</named-content>); 8m+2f, Montfort, <named-content xmlns:xlink="http://www.w3.org/1999/xlink" content-type="dwc:verbatimCoordinates" xlink:type="simple"><named-content content-type="geo-json" specific-use="{&#34;type&#34;:&#34;Point&#34;,&#34;coordinates&#34;:[35.184833,33.043097]}" id="NCID0EMCAI" xlink:type="simple">33°2'35.15"N, 35°11'5.40"E</named-content></named-content>, 10.iii.1981, leg. <!--PageBreak-->A. Freidberg, F. Kaplan (<named-content xmlns:xlink="http://www.w3.org/1999/xlink" content-type="dwc:institutional_code" xlink:type="simple">TAU</named-content>); 1f, Carmel, <named-content xmlns:xlink="http://www.w3.org/1999/xlink" content-type="dwc:verbatimCoordinates" xlink:type="simple"><named-content content-type="geo-json" specific-use="{&#34;type&#34;:&#34;Point&#34;,&#34;coordinates&#34;:[35.046667,32.728611]}" id="NCID0E2CAI" xlink:type="simple">32°43'43"N, 35°2'48"E</named-content></named-content>, 10.iii.1979, leg. R. King, det. <italic><tp:taxon-name><tp:taxon-name-part taxon-name-part-type="genus" reg="Merodon">Merodon</tp:taxon-name-part> <tp:taxon-name-part taxon-name-part-type="species" reg="aeneus">aeneus</tp:taxon-name-part></tp:taxon-name></italic> by Hurkmans (<named-content xmlns:xlink="http://www.w3.org/1999/xlink" content-type="dwc:institutional_code" xlink:type="simple">TAU</named-content>); 1m, Jerusalem, Wadi Ruaz, Bet Hakerem, <named-content xmlns:xlink="http://www.w3.org/1999/xlink" content-type="dwc:verbatimCoordinates" xlink:type="simple"><named-content content-type="geo-json" specific-use="{&#34;type&#34;:&#34;Point&#34;,&#34;coordinates&#34;:[35.166789,31.775478]}" id="NCID0ETDAI" xlink:type="simple">31°46'31.72"N, 35°10'0.44"E</named-content></named-content>, 10.iii.195? (last digit of the year is unreadable in the specimen record) leg. O. Theodor, det. <italic><tp:taxon-name><tp:taxon-name-part taxon-name-part-type="genus" reg="Merodon">Merodon</tp:taxon-name-part> <tp:taxon-name-part taxon-name-part-type="species" reg="natans">natans</tp:taxon-name-part></tp:taxon-name></italic> by Hurkmans (<named-content xmlns:xlink="http://www.w3.org/1999/xlink" content-type="dwc:institutional_code" xlink:type="simple">TAU</named-content>); 1m, 8.iii.1975, det. <italic><tp:taxon-name><tp:taxon-name-part taxon-name-part-type="genus" reg="Merodon">Merodon</tp:taxon-name-part> <tp:taxon-name-part taxon-name-part-type="species" reg="hirsutus">hirsutus</tp:taxon-name-part></tp:taxon-name></italic> by Hurkmans (<named-content xmlns:xlink="http://www.w3.org/1999/xlink" content-type="dwc:institutional_code" xlink:type="simple">TAU</named-content>); 1m, Montfort, <named-content xmlns:xlink="http://www.w3.org/1999/xlink" content-type="dwc:verbatimCoordinates" xlink:type="simple"><named-content content-type="geo-json" specific-use="{&#34;type&#34;:&#34;Point&#34;,&#34;coordinates&#34;:[35.184833,33.043097]}" id="NCID0E2EAI" xlink:type="simple">33°2'35.15"N, 35°11'5.40"E</named-content></named-content>, 6.iii.2000, leg. A. Freidberg (<named-content xmlns:xlink="http://www.w3.org/1999/xlink" content-type="dwc:institutional_code" xlink:type="simple">TAU</named-content>); 1m+1f, Nahal-kziv, <named-content xmlns:xlink="http://www.w3.org/1999/xlink" content-type="dwc:verbatimCoordinates" xlink:type="simple"><named-content content-type="geo-json" specific-use="{&#34;type&#34;:&#34;Point&#34;,&#34;coordinates&#34;:[35.226664,33.033328]}" id="NCID0EIFAI" xlink:type="simple">33°1'59.98"N, 35°13'35.99"E</named-content></named-content>, 5.iii.2008, leg. L. Friedman, A. Fridberg (<named-content xmlns:xlink="http://www.w3.org/1999/xlink" content-type="dwc:institutional_code" xlink:type="simple">TAU</named-content>); 1m, W. Faria, 5.iii.1973, leg. M. Kaplan (<named-content xmlns:xlink="http://www.w3.org/1999/xlink" content-type="dwc:institutional_code" xlink:type="simple">TAU</named-content>); 1m, Montfort, <named-content xmlns:xlink="http://www.w3.org/1999/xlink" content-type="dwc:verbatimCoordinates" xlink:type="simple"><named-content content-type="geo-json" specific-use="{&#34;type&#34;:&#34;Point&#34;,&#34;coordinates&#34;:[35.184833,33.043097]}" id="NCID0E1FAI" xlink:type="simple">33°2'35.15"N, 35°11'5.40"E</named-content></named-content>, 4.iii.1993, leg. A. Freidberg (<named-content xmlns:xlink="http://www.w3.org/1999/xlink" content-type="dwc:institutional_code" xlink:type="simple">TAU</named-content>); 1f, N. Oren, <named-content xmlns:xlink="http://www.w3.org/1999/xlink" content-type="dwc:verbatimCoordinates" xlink:type="simple"><named-content content-type="geo-json" specific-use="{&#34;type&#34;:&#34;Point&#34;,&#34;coordinates&#34;:[34.971461,31.942164]}" id="NCID0EHGAI" xlink:type="simple">31°56'31.79"N, 34°58'17.26"E</named-content></named-content>, 4.iii.1975, leg. F. Kaplan, det. <italic><tp:taxon-name><tp:taxon-name-part taxon-name-part-type="genus" reg="Merodon">Merodon</tp:taxon-name-part> <tp:taxon-name-part taxon-name-part-type="species" reg="natans">natans</tp:taxon-name-part></tp:taxon-name></italic> by Hurkmans (<named-content xmlns:xlink="http://www.w3.org/1999/xlink" content-type="dwc:institutional_code" xlink:type="simple">TAU</named-content>); 2m, N. Oren, <named-content xmlns:xlink="http://www.w3.org/1999/xlink" content-type="dwc:verbatimCoordinates" xlink:type="simple"><named-content content-type="geo-json" specific-use="{&#34;type&#34;:&#34;Point&#34;,&#34;coordinates&#34;:[34.971461,31.942164]}" id="NCID0E6GAI" xlink:type="simple">31°56'31.79"N, 34°58'17.26"E</named-content></named-content>, 4.iii.1975, leg. F. Kaplan, M. Kaplan (<named-content xmlns:xlink="http://www.w3.org/1999/xlink" content-type="dwc:institutional_code" xlink:type="simple">TAU</named-content>); 1f, Jerusalem, Bet Hakerem, Curum 10 km Bouch<!--PageBreak-->ir, <named-content xmlns:xlink="http://www.w3.org/1999/xlink" content-type="dwc:verbatimCoordinates" xlink:type="simple"><named-content content-type="geo-json" specific-use="{&#34;type&#34;:&#34;Point&#34;,&#34;coordinates&#34;:[50.838056,28.975000]}" id="NCID0EOHAI" xlink:type="simple">28°58'30"N, 50°50'17"E</named-content></named-content>, 3.iii.1951 (<named-content xmlns:xlink="http://www.w3.org/1999/xlink" content-type="dwc:institutional_code" xlink:type="simple">NMNL</named-content>); 2m, Bet Hakerem, <named-content xmlns:xlink="http://www.w3.org/1999/xlink" content-type="dwc:verbatimCoordinates" xlink:type="simple"><named-content content-type="geo-json" specific-use="{&#34;type&#34;:&#34;Point&#34;,&#34;coordinates&#34;:[35.166789,31.775478]}" id="NCID0E2HAI" xlink:type="simple">31°46'31.72"N, 35°10'0.44"E</named-content></named-content>, 3.iii.1951, leg. O. Theodor, 1m det. <italic><tp:taxon-name><tp:taxon-name-part taxon-name-part-type="genus" reg="Merodon">Merodon</tp:taxon-name-part> <tp:taxon-name-part taxon-name-part-type="species" reg="natans">natans</tp:taxon-name-part></tp:taxon-name></italic> by Hurkmans (<named-content xmlns:xlink="http://www.w3.org/1999/xlink" content-type="dwc:institutional_code" xlink:type="simple">TAU</named-content>); 1m, Wadi Ruaz, Bet Hakerem, <named-content xmlns:xlink="http://www.w3.org/1999/xlink" content-type="dwc:verbatimCoordinates" xlink:type="simple"><named-content content-type="geo-json" specific-use="{&#34;type&#34;:&#34;Point&#34;,&#34;coordinates&#34;:[35.166789,31.775478]}" id="NCID0ETIAI" xlink:type="simple">31°46'31.72"N, 35°10'0.44"E</named-content></named-content>, 3.iii.1951, leg. O. Theodor, det. <italic><tp:taxon-name><tp:taxon-name-part taxon-name-part-type="genus" reg="Lampetia">Lampetia</tp:taxon-name-part> <tp:taxon-name-part taxon-name-part-type="species" reg="annulata">annulata</tp:taxon-name-part></tp:taxon-name></italic> by P. H. Doesburg (<named-content xmlns:xlink="http://www.w3.org/1999/xlink" content-type="dwc:institutional_code" xlink:type="simple">NMNL</named-content>); 4m, Jerusalem, Wadi Ruaz, Bet Hakerem, <named-content xmlns:xlink="http://www.w3.org/1999/xlink" content-type="dwc:verbatimCoordinates" xlink:type="simple"><named-content content-type="geo-json" specific-use="{&#34;type&#34;:&#34;Point&#34;,&#34;coordinates&#34;:[35.166789,31.775478]}" id="NCID0ELJAI" xlink:type="simple">31°46'31.72"N, 35°10'0.44"E</named-content></named-content>, 1.iv.1953, leg. O. Theodor, 3m det. <italic><tp:taxon-name><tp:taxon-name-part taxon-name-part-type="genus" reg="Merodon">Merodon</tp:taxon-name-part> <tp:taxon-name-part taxon-name-part-type="species" reg="natans">natans</tp:taxon-name-part></tp:taxon-name></italic> by Hurkmans (<named-content xmlns:xlink="http://www.w3.org/1999/xlink" content-type="dwc:institutional_code" xlink:type="simple">TAU</named-content>); 1m+1f, Jerusalem, Wadi Ruaz, Bet Hakerem, <named-content xmlns:xlink="http://www.w3.org/1999/xlink" content-type="dwc:verbatimCoordinates" xlink:type="simple"><named-content content-type="geo-json" specific-use="{&#34;type&#34;:&#34;Point&#34;,&#34;coordinates&#34;:[35.166789,31.775478]}" id="NCID0EDKAI" xlink:type="simple">31°46'31.72"N, 35°10'0.44"E</named-content></named-content>, 1.iv.1953, leg. O. Theodor, det. <italic><tp:taxon-name><tp:taxon-name-part taxon-name-part-type="genus" reg="Lampetia">Lampetia</tp:taxon-name-part> <tp:taxon-name-part taxon-name-part-type="species" reg="hirsuta">hirsuta</tp:taxon-name-part></tp:taxon-name></italic> by P. H. Doesburg (<named-content xmlns:xlink="http://www.w3.org/1999/xlink" content-type="dwc:institutional_code" xlink:type="simple">NMNL</named-content>); 1m, Jerusalem, 1.iv.1953, det. <italic><tp:taxon-name><tp:taxon-name-part taxon-name-part-type="genus" reg="Lampetia">Lampetia</tp:taxon-name-part></tp:taxon-name></italic> by P. H. Doesburg (<named-content xmlns:xlink="http://www.w3.org/1999/xlink" content-type="dwc:institutional_code" xlink:type="simple">NMNL</named-content>); <bold>Iran</bold>: 1f, Curum, 10 km from Bouchir, <named-content xmlns:xlink="http://www.w3.org/1999/xlink" content-type="dwc:verbatimCoordinates" xlink:type="simple"><named-content content-type="geo-json" specific-use="{&#34;type&#34;:&#34;Point&#34;,&#34;coordinates&#34;:[50.838056,28.975000]}" id="NCID0EJLAI" xlink:type="simple">28°58'30"N, 50°50'17"E</named-content></named-content>, 24.ii.1995, det. <italic><tp:taxon-name><tp:taxon-name-part taxon-name-part-type="genus" reg="Merodon">Merodon</tp:taxon-name-part> <tp:taxon-name-part taxon-name-part-type="species" reg="tricinctus">tricinctus</tp:taxon-name-part></tp:taxon-name></italic> by Hurkmans (<named-content xmlns:xlink="http://www.w3.org/1999/xlink" content-type="dwc:institutional_code" xlink:type="simple">NMNL</named-content>); 1m, Fars, Kakan, Yasug, <named-content xmlns:xlink="http://www.w3.org/1999/xlink" content-type="dwc:verbatimCoordinates" xlink:type="simple"><named-content content-type="geo-json" specific-use="{&#34;type&#34;:&#34;Point&#34;,&#34;coordinates&#34;:[51.817500,30.599719]}" id="NCID0EBMAI" xlink:type="simple">30°35'58.99"N, 51°49'3"E</named-content></named-content>, 2.v.1996 (<named-content xmlns:xlink="http://www.w3.org/1999/xlink" content-type="dwc:institutional_code" xlink:type="simple">NMNL</named-content>); 1m, 1.iv.1936, det. <italic><tp:taxon-name><tp:taxon-name-part taxon-name-part-type="genus" reg="Merodon">Merodon</tp:taxon-name-part> <tp:taxon-name-part taxon-name-part-type="species" reg="murina">murina</tp:taxon-name-part></tp:taxon-name></italic> (<named-content xmlns:xlink="http://www.w3.org/1999/xlink" content-type="dwc:institutional_code" xlink:type="simple">MZH</named-content>); <bold>unknown country</bold>: 1f, 21.v.1904, leg. Aihalad (<named-content xmlns:xlink="http://www.w3.org/1999/xlink" content-type="dwc:institutional_code" xlink:type="simple">MZH</named-content>).</p></tp:treatment-sec><tp:treatment-sec sec-type="description" id="SECID0ECNAI"><title>Description.</title><p>
              <bold><italic>Male.</italic></bold> <italic>Head</italic> (Figs <xref ref-type="fig" rid="F2">2B</xref>, <xref ref-type="fig" rid="F3">3B</xref>): Antenna (Figure <xref ref-type="fig" rid="F4">4D</xref>) brown to black, basoflagellomere 1.1–1.2 times as long as wide; arista dark brown. Vertical triangle isosceles, 2.2 times longer than eye contiguity. Vertex and face covered with whitish microtrichia, except for shiny oral margin. Ocellar triangle equilateral, black pilose. Frons with pale yellow pile. Eye contiguity approx. 9–12 facets long. Eye pile mostly pale.</p><p>
              <italic>Thorax</italic>: Scutum and scutellum black with bronze lustre, covered with dense, erect gray-whitish or yellow pile. Scutum with barely visible 2 longitudinal microtrichose vittae. Wing hyaline with dark-brown veins, and densely covered with microtrichia, except basal edges of cells BM and CuP. Femora and tibiae brown-black, except for paler knees and base of tibiae; tarsi dark brown dorsally (except for usually paler tarsal segments on pro- and mesolegs), light brown ventrally. Pile on legs yellow. Metafemur (Figure <xref ref-type="fig" rid="F5">5A</xref>) slightly curved.</p><p>
              <italic>Abdomen</italic>: Terga 2 and 3 can have small reddish lateral triangular fasciae or maculae; terga 2-4 each with more or less distinct white transverse fascia of microtrichia interrupted in the middle (lacking in some specimens); pile on terga erect and whitish <!--PageBreak--><!--PageBreak-->yellow on lateral sides, but terga 2 and 3 medially with adpressed black pile, except for white pile on microtrichose bands (Figure <xref ref-type="fig" rid="F6">6A</xref>).</p><p>
              <italic>Male genitalia</italic> (Figure <xref ref-type="fig" rid="F1">1</xref>): Anterior surstyle lobe bent inwards (Figure <xref ref-type="fig" rid="F1">1B</xref>), with ventral margin slightly convex (Figure <xref ref-type="fig" rid="F1">1A</xref>); median parts of surstylus with one inner thorn (Figure <xref ref-type="fig" rid="F1">1B</xref>); posterior surstyle lobe wide and triangular, pointed apically (Figure <xref ref-type="fig" rid="F1">1A</xref>). Hypandrium wide, with smooth thecal ridge (Figure <xref ref-type="fig" rid="F1">1C</xref>).</p><p>
              <bold><italic>Female</italic></bold> (Figs <xref ref-type="fig" rid="F5">5C</xref>, <xref ref-type="fig" rid="F7">7A</xref>, <xref ref-type="fig" rid="F8">8D</xref>). Similar to the male except for typical sexual dimorphism and shiny frons with narrow line of microtrichia along eye margin, mostly covered with black pile. Postalar callus and postpronotum can be yellow-red or brown.</p><fig id="F9" position="float" orientation="portrait"><label>Figure 9.</label><caption><p>
                  <italic><tp:taxon-name><tp:taxon-name-part taxon-name-part-type="genus" reg="Merodon">Merodon</tp:taxon-name-part> <tp:taxon-name-part taxon-name-part-type="species" reg="cabanerensis">cabanerensis</tp:taxon-name-part></tp:taxon-name></italic> male genitalia. <bold>A</bold> Epandrium, lateral view <bold>B</bold> Epandrium, ventral view <bold>C</bold> Hypandrium, lateral view <bold>D</bold> Part of hypandrium, ventral view. Abbreviations: <bold><abbrev xmlns:xlink="http://www.w3.org/1999/xlink" xlink:title="anterior surstyle lobe" id="ABBRID0EZQAI" xlink:type="simple">al</abbrev></bold>-anterior surstyle lobe, <bold><abbrev xmlns:xlink="http://www.w3.org/1999/xlink" xlink:title="posterior surstyle lobe" id="ABBRID0E5QAI" xlink:type="simple">pl</abbrev></bold>-posterior surstyle lobe, <bold>c</bold>-cercus, <bold>s</bold>-lateral sclerite of aedeagus, <bold><abbrev xmlns:xlink="http://www.w3.org/1999/xlink" xlink:title="inner thorn on medial part of surstylus" id="ABBRID0EHRAI" xlink:type="simple">it</abbrev></bold>-inner thorn on medial part of surstylus, <bold><abbrev xmlns:xlink="http://www.w3.org/1999/xlink" xlink:title="distal prolongation on anterior surstyle lobe" id="ABBRID0EMRAI" xlink:type="simple">dp</abbrev></bold>-distal prolongation on anterior surstyle lobe, <bold>t</bold>-theca, <bold><abbrev xmlns:xlink="http://www.w3.org/1999/xlink" xlink:title="ventral ridge of theca" id="ABBRID0ETRAI" xlink:type="simple">vr</abbrev></bold>-ventral ridge of theca. Scale bar: 0.2 mm.</p></caption><graphic xmlns:xlink="http://www.w3.org/1999/xlink" xlink:href="zookeys-771-105-g009.jpg" position="float" orientation="portrait" xlink:type="simple" id="oo_215240.jpg"/></fig></tp:treatment-sec><tp:treatment-sec sec-type="etymology" id="SECID0E3RAI"><title>Etymology.</title><p>The epithet <italic><tp:taxon-name><tp:taxon-name-part taxon-name-part-type="genus" reg="Merodon"/><tp:taxon-name-part taxon-name-part-type="species" reg="lydicus">lydicus</tp:taxon-name-part></tp:taxon-name></italic> is Latin, meaning “from Lydia”, and refers to the region of origin of the holotype, viz. western Turkey, which once was included in the Kingdom of Lydia and <italic>neo</italic> refers to the new name for this species known from unpublished manuscript. It is to be treated as an adjective.</p></tp:treatment-sec><tp:treatment-sec sec-type="distribution" id="SECID0EOSAI"><title>Distribution.</title><p>Species distributed in the Eastern Mediterranean and Iran (Figure <xref ref-type="fig" rid="F10">10</xref>).</p><fig id="F10" position="float" orientation="portrait"><label>Figure 10.</label><caption><p>Distribution map of <italic><tp:taxon-name><tp:taxon-name-part taxon-name-part-type="genus" reg="Merodon">Merodon</tp:taxon-name-part> <tp:taxon-name-part taxon-name-part-type="species" reg="cabanerensis">cabanerensis</tp:taxon-name-part></tp:taxon-name></italic>, <italic><tp:taxon-name><tp:taxon-name-part taxon-name-part-type="genus" reg="Merodon">Merodon</tp:taxon-name-part> <tp:taxon-name-part taxon-name-part-type="species" reg="desuturinus">desuturinus</tp:taxon-name-part></tp:taxon-name></italic>, <italic><tp:taxon-name><tp:taxon-name-part taxon-name-part-type="genus" reg="Merodon">Merodon</tp:taxon-name-part> <tp:taxon-name-part taxon-name-part-type="species" reg="neolydicus">neolydicus</tp:taxon-name-part></tp:taxon-name></italic> Vujić, nom. n., and <italic><tp:taxon-name><tp:taxon-name-part taxon-name-part-type="genus" reg="Merodon">Merodon</tp:taxon-name-part> <tp:taxon-name-part taxon-name-part-type="species" reg="murorum">murorum</tp:taxon-name-part></tp:taxon-name></italic>.</p></caption><graphic xmlns:xlink="http://www.w3.org/1999/xlink" xlink:href="zookeys-771-105-g010.jpg" position="float" orientation="portrait" xlink:type="simple" id="oo_215242.jpg"/></fig><fig id="F11" position="float" orientation="portrait"><label>Figure 11.</label><caption><p>
                  <italic><tp:taxon-name><tp:taxon-name-part taxon-name-part-type="genus" reg="Merodon">Merodon</tp:taxon-name-part> <tp:taxon-name-part taxon-name-part-type="species" reg="desuturinus">desuturinus</tp:taxon-name-part></tp:taxon-name></italic> male genitalia. <bold>A</bold> Epandrium, lateral view <bold>B</bold> Epandrium, ventral view <bold>C</bold> Hypandrium, lateral view. Abbreviations: <bold><abbrev xmlns:xlink="http://www.w3.org/1999/xlink" xlink:title="anterior surstyle lobe" id="ABBRID0ELVAI" xlink:type="simple">al</abbrev></bold>-anterior surstyle lobe, <bold><abbrev xmlns:xlink="http://www.w3.org/1999/xlink" xlink:title="posterior surstyle lobe" id="ABBRID0EQVAI" xlink:type="simple">pl</abbrev></bold>-posterior surstyle lobe, <bold>c</bold>-cercus, <bold><abbrev xmlns:xlink="http://www.w3.org/1999/xlink" xlink:title="inner thorn on medial part of surstylus" id="ABBRID0EXVAI" xlink:type="simple">it</abbrev></bold>-inner thorn on medial part of surstylus, <bold><abbrev xmlns:xlink="http://www.w3.org/1999/xlink" xlink:title="distal prolongation on anterior surstyle lobe" id="ABBRID0E3VAI" xlink:type="simple">dp</abbrev></bold>-distal prolongation on anterior surstyle lobe, <bold>s</bold>-lateral sclerite of aedeagus. Scale bar: 0.2 mm.</p></caption><graphic xmlns:xlink="http://www.w3.org/1999/xlink" xlink:href="zookeys-771-105-g011.jpg" position="float" orientation="portrait" xlink:type="simple" id="oo_215244.jpg"/></fig></tp:treatment-sec><tp:treatment-sec><!--Section generated to contain objects referenced in tp:taxon-treatment.--><fig id="F1" position="float" orientation="portrait"><label>Figure 1.</label><caption><p>
              <italic><tp:taxon-name><tp:taxon-name-part taxon-name-part-type="genus" reg="Merodon">Merodon</tp:taxon-name-part> <tp:taxon-name-part taxon-name-part-type="species" reg="neolydicus">neolydicus</tp:taxon-name-part></tp:taxon-name></italic> Vujić, nom. n. male genitalia. <bold>A</bold> Epandrium, lateral view <bold>B</bold> Epandrium, ventral view <bold>C</bold> Hypandrium, lateral view <bold>D</bold> Aedeagous. Abbreviations: <bold><abbrev xmlns:xlink="http://www.w3.org/1999/xlink" xlink:title="anterior surstyle lobe" id="ABBRID0EFLAE" xlink:type="simple">al</abbrev></bold>-anterior surstyle lobe, <bold><abbrev xmlns:xlink="http://www.w3.org/1999/xlink" xlink:title="posterior surstyle lobe" id="ABBRID0EKLAE" xlink:type="simple">pl</abbrev></bold>-posterior surstyle lobe, <bold>c</bold>-cercus, <bold>e</bold>-ejaculatory apodeme, <bold>p</bold>-phallapodeme, <bold>s</bold>-lateral sclerite of aedeagus, <bold><abbrev xmlns:xlink="http://www.w3.org/1999/xlink" xlink:title="inner thorn on medial part of surstylus" id="ABBRID0EXLAE" xlink:type="simple">it</abbrev></bold>-inner thorn on medial part of surstylus, <bold><abbrev xmlns:xlink="http://www.w3.org/1999/xlink" xlink:title="distal prolongation on anterior surstyle lobe" id="ABBRID0E3LAE" xlink:type="simple">dp</abbrev></bold>-distal prolongation on anterior surstyle lobe, <bold><abbrev xmlns:xlink="http://www.w3.org/1999/xlink" xlink:title="ventral margin of surstylus" id="ABBRID0EBMAE" xlink:type="simple">vms</abbrev></bold>-ventral margin of surstylus, <bold><abbrev xmlns:xlink="http://www.w3.org/1999/xlink" xlink:title="ventral ridge of theca" id="ABBRID0EGMAE" xlink:type="simple">vr</abbrev></bold>-ventral ridge of theca, <bold>t</bold>-theca. Scale bar: 0.2 mm.</p></caption><graphic xmlns:xlink="http://www.w3.org/1999/xlink" xlink:href="zookeys-771-105-g001.jpg" position="float" orientation="portrait" xlink:type="simple" id="oo_215232.jpg"/></fig><fig id="F2" position="float" orientation="portrait"><label>Figure 2.</label><caption><p>Male head, lateral view. <bold>A</bold> <italic><tp:taxon-name><tp:taxon-name-part taxon-name-part-type="genus" reg="Merodon">Merodon</tp:taxon-name-part> <tp:taxon-name-part taxon-name-part-type="species" reg="planifacies">planifacies</tp:taxon-name-part></tp:taxon-name></italic> <bold>B</bold> <italic><tp:taxon-name><tp:taxon-name-part taxon-name-part-type="genus" reg="Merodon">Merodon</tp:taxon-name-part> <tp:taxon-name-part taxon-name-part-type="species" reg="neolydicus">neolydicus</tp:taxon-name-part></tp:taxon-name></italic> Vujić, nom. n. <bold>C</bold> <italic><tp:taxon-name><tp:taxon-name-part taxon-name-part-type="genus" reg="Merodon">Merodon</tp:taxon-name-part> <tp:taxon-name-part taxon-name-part-type="species" reg="murorum">murorum</tp:taxon-name-part></tp:taxon-name></italic> <bold>D</bold> <italic><tp:taxon-name><tp:taxon-name-part taxon-name-part-type="genus" reg="Merodon">Merodon</tp:taxon-name-part> <tp:taxon-name-part taxon-name-part-type="species" reg="desuturinus">desuturinus</tp:taxon-name-part></tp:taxon-name></italic>. Scale bar: 2 mm.</p></caption><graphic xmlns:xlink="http://www.w3.org/1999/xlink" xlink:href="zookeys-771-105-g002.jpg" position="float" orientation="portrait" xlink:type="simple" id="oo_215233.jpg"/></fig><fig id="F3" position="float" orientation="portrait"><label>Figure 3.</label><caption><p>Male head, dorsal view. <bold>A</bold> <italic><tp:taxon-name><tp:taxon-name-part taxon-name-part-type="genus" reg="Merodon">Merodon</tp:taxon-name-part> <tp:taxon-name-part taxon-name-part-type="species" reg="flavocerus">flavocerus</tp:taxon-name-part></tp:taxon-name></italic> <bold>B</bold> <italic><tp:taxon-name><tp:taxon-name-part taxon-name-part-type="genus" reg="Merodon">Merodon</tp:taxon-name-part> <tp:taxon-name-part taxon-name-part-type="species" reg="neolydicus">neolydicus</tp:taxon-name-part></tp:taxon-name></italic> Vujić, nom. n. <bold>C</bold> <italic><tp:taxon-name><tp:taxon-name-part taxon-name-part-type="genus" reg="Merodon">Merodon</tp:taxon-name-part> <tp:taxon-name-part taxon-name-part-type="species" reg="murorum">murorum</tp:taxon-name-part></tp:taxon-name></italic> <bold>D</bold> <italic><tp:taxon-name><tp:taxon-name-part taxon-name-part-type="genus" reg="Merodon">Merodon</tp:taxon-name-part> <tp:taxon-name-part taxon-name-part-type="species" reg="desuturinus">desuturinus</tp:taxon-name-part></tp:taxon-name></italic>. Scale bar: 2 mm.</p></caption><graphic xmlns:xlink="http://www.w3.org/1999/xlink" xlink:href="zookeys-771-105-g003.jpg" position="float" orientation="portrait" xlink:type="simple" id="oo_215234.jpg"/></fig><fig id="F4" position="float" orientation="portrait"><label>Figure 4.</label><caption><p>Male antennae, lateral view. <bold>A</bold> <italic><tp:taxon-name><tp:taxon-name-part taxon-name-part-type="genus" reg="Merodon">Merodon</tp:taxon-name-part> <tp:taxon-name-part taxon-name-part-type="species" reg="flavocerus">flavocerus</tp:taxon-name-part></tp:taxon-name></italic> <bold>B</bold> <italic><tp:taxon-name><tp:taxon-name-part taxon-name-part-type="genus" reg="Merodon">Merodon</tp:taxon-name-part> <tp:taxon-name-part taxon-name-part-type="species" reg="desuturinus">desuturinus</tp:taxon-name-part></tp:taxon-name></italic> <bold>C</bold> <italic><tp:taxon-name><tp:taxon-name-part taxon-name-part-type="genus" reg="Merodon">Merodon</tp:taxon-name-part> <tp:taxon-name-part taxon-name-part-type="species" reg="murorum">murorum</tp:taxon-name-part></tp:taxon-name></italic> <bold>D</bold> <italic><tp:taxon-name><tp:taxon-name-part taxon-name-part-type="genus" reg="Merodon">Merodon</tp:taxon-name-part> <tp:taxon-name-part taxon-name-part-type="species" reg="neolydicus">neolydicus</tp:taxon-name-part></tp:taxon-name></italic> Vujić, nom. n. Scale bar: 1 mm.</p></caption><graphic xmlns:xlink="http://www.w3.org/1999/xlink" xlink:href="zookeys-771-105-g004.jpg" position="float" orientation="portrait" xlink:type="simple" id="oo_215235.jpg"/></fig><fig id="F5" position="float" orientation="portrait"><label>Figure 5.</label><caption><p>Metaleg, lateral view. <bold>A</bold> <italic><tp:taxon-name><tp:taxon-name-part taxon-name-part-type="genus" reg="Merodon">Merodon</tp:taxon-name-part> <tp:taxon-name-part taxon-name-part-type="species" reg="neolydicus">neolydicus</tp:taxon-name-part></tp:taxon-name></italic> Vujić, nom. n., male <bold>B</bold> <italic><tp:taxon-name><tp:taxon-name-part taxon-name-part-type="genus" reg="Merodon">Merodon</tp:taxon-name-part> <tp:taxon-name-part taxon-name-part-type="species" reg="murorum">murorum</tp:taxon-name-part></tp:taxon-name></italic>, male <bold>C</bold> <italic><tp:taxon-name><tp:taxon-name-part taxon-name-part-type="genus" reg="Merodon">Merodon</tp:taxon-name-part> <tp:taxon-name-part taxon-name-part-type="species" reg="neolydicus">neolydicus</tp:taxon-name-part></tp:taxon-name></italic> Vujić, nom. n., female <bold>D</bold> <italic><tp:taxon-name><tp:taxon-name-part taxon-name-part-type="genus" reg="Merodon">Merodon</tp:taxon-name-part> <tp:taxon-name-part taxon-name-part-type="species" reg="murorum">murorum</tp:taxon-name-part></tp:taxon-name></italic>, female. Scale bar: 1 mm.</p></caption><graphic xmlns:xlink="http://www.w3.org/1999/xlink" xlink:href="zookeys-771-105-g005.jpg" position="float" orientation="portrait" xlink:type="simple" id="oo_215236.jpg"/></fig><fig id="F6" position="float" orientation="portrait"><label>Figure 6.</label><caption><p>Male abdomen, dorsal view. <bold>A</bold> <italic><tp:taxon-name><tp:taxon-name-part taxon-name-part-type="genus" reg="Merodon">Merodon</tp:taxon-name-part> <tp:taxon-name-part taxon-name-part-type="species" reg="neolydicus">neolydicus</tp:taxon-name-part></tp:taxon-name></italic> Vujić, nom. n. <bold>B</bold> <italic><tp:taxon-name><tp:taxon-name-part taxon-name-part-type="genus" reg="Merodon">Merodon</tp:taxon-name-part> <tp:taxon-name-part taxon-name-part-type="species" reg="murorum">murorum</tp:taxon-name-part></tp:taxon-name></italic> <bold>C</bold> <italic><tp:taxon-name><tp:taxon-name-part taxon-name-part-type="genus" reg="Merodon">Merodon</tp:taxon-name-part> <tp:taxon-name-part taxon-name-part-type="species" reg="desuturinus">desuturinus</tp:taxon-name-part></tp:taxon-name></italic> <bold>D</bold> <italic><tp:taxon-name><tp:taxon-name-part taxon-name-part-type="genus" reg="Merodon">Merodon</tp:taxon-name-part> <tp:taxon-name-part taxon-name-part-type="species" reg="cabanerensis">cabanerensis</tp:taxon-name-part></tp:taxon-name></italic>. Scale bar: 2 mm.</p></caption><graphic xmlns:xlink="http://www.w3.org/1999/xlink" xlink:href="zookeys-771-105-g006.jpg" position="float" orientation="portrait" xlink:type="simple" id="oo_215237.jpg"/></fig><fig id="F7" position="float" orientation="portrait"><label>Figure 7.</label><caption><p>Female abdomen, dorsal view. <bold>A</bold> <italic><tp:taxon-name><tp:taxon-name-part taxon-name-part-type="genus" reg="Merodon">Merodon</tp:taxon-name-part> <tp:taxon-name-part taxon-name-part-type="species" reg="neolydicus">neolydicus</tp:taxon-name-part></tp:taxon-name></italic> Vujić, nom. n. <bold>B</bold> <italic><tp:taxon-name><tp:taxon-name-part taxon-name-part-type="genus" reg="Merodon">Merodon</tp:taxon-name-part> <tp:taxon-name-part taxon-name-part-type="species" reg="murorum">murorum</tp:taxon-name-part></tp:taxon-name></italic> <bold>C</bold> <italic><tp:taxon-name><tp:taxon-name-part taxon-name-part-type="genus" reg="Merodon">Merodon</tp:taxon-name-part> <tp:taxon-name-part taxon-name-part-type="species" reg="desuturinus">desuturinus</tp:taxon-name-part></tp:taxon-name></italic> <bold>D</bold> <italic><tp:taxon-name><tp:taxon-name-part taxon-name-part-type="genus" reg="Merodon">Merodon</tp:taxon-name-part> <tp:taxon-name-part taxon-name-part-type="species" reg="commutabilis">commutabilis</tp:taxon-name-part></tp:taxon-name></italic>. Scale bar: 2 mm.</p></caption><graphic xmlns:xlink="http://www.w3.org/1999/xlink" xlink:href="zookeys-771-105-g007.jpg" position="float" orientation="portrait" xlink:type="simple" id="oo_215238.jpg"/></fig><fig id="F19" position="float" orientation="portrait"><label>Figura 19.</label><caption><p>
              <bold>A</bold> <italic><tp:taxon-name><tp:taxon-name-part taxon-name-part-type="genus" reg="Merodon">Merodon</tp:taxon-name-part> <tp:taxon-name-part taxon-name-part-type="species" reg="neolydicus">neolydicus</tp:taxon-name-part></tp:taxon-name></italic> Vujić, nom. n. <bold>B</bold> <italic><tp:taxon-name><tp:taxon-name-part taxon-name-part-type="genus" reg="Merodon">Merodon</tp:taxon-name-part> <tp:taxon-name-part taxon-name-part-type="species" reg="drakonis">drakonis</tp:taxon-name-part></tp:taxon-name></italic> <bold>C</bold> <italic><tp:taxon-name><tp:taxon-name-part taxon-name-part-type="genus" reg="Merodon">Merodon</tp:taxon-name-part> <tp:taxon-name-part taxon-name-part-type="species" reg="melanocerus">melanocerus</tp:taxon-name-part></tp:taxon-name></italic>. <bold>A, B</bold> metatrochanter, female, <bold>C</bold> abdomen, female. Scale bar: 1 mm.</p></caption><graphic xmlns:xlink="http://www.w3.org/1999/xlink" xlink:href="zookeys-771-105-g019.jpg" position="float" orientation="portrait" xlink:type="simple" id="oo_215257.jpg"/></fig></tp:treatment-sec><ref-list><ref id="B14"><mixed-citation xmlns:xlink="http://www.w3.org/1999/xlink" xlink:type="simple">
          <person-group><name name-style="western"><surname>Milankov</surname><given-names>V</given-names></name><name name-style="western"><surname>Ståhls</surname><given-names>G</given-names></name><name name-style="western"><surname>Vujić</surname><given-names>A</given-names></name></person-group> (<year>2008b</year>) <article-title>Genetic characterization of the Balkan endemic species, <italic><tp:taxon-name><tp:taxon-name-part taxon-name-part-type="genus">Merodon</tp:taxon-name-part> <tp:taxon-name-part taxon-name-part-type="species">desuturinus</tp:taxon-name-part></tp:taxon-name></italic> (<tp:taxon-name><tp:taxon-name-part taxon-name-part-type="order">Diptera</tp:taxon-name-part></tp:taxon-name>: <tp:taxon-name><tp:taxon-name-part taxon-name-part-type="family">Syrphidae</tp:taxon-name-part></tp:taxon-name>).</article-title> <source>European Journal of Entomology</source> <volume>105</volume>: <fpage>197</fpage>–<lpage>204</lpage>. <ext-link xlink:type="simple" ext-link-type="doi" xlink:href="10.14411/eje.2008.028">https://doi.org/10.14411/eje.2008.028</ext-link></mixed-citation></ref><ref id="B15"><mixed-citation xmlns:xlink="http://www.w3.org/1999/xlink" xlink:type="simple">
          <person-group><name name-style="western"><surname>Miličić</surname><given-names>M</given-names></name><name name-style="western"><surname>Vujić</surname><given-names>A</given-names></name><name name-style="western"><surname>Cardoso</surname><given-names>P</given-names></name></person-group> (<year>2018</year>) <article-title>Effects of climate change on the distribution of hoverfly species (<tp:taxon-name><tp:taxon-name-part taxon-name-part-type="order">Diptera</tp:taxon-name-part></tp:taxon-name>: <tp:taxon-name><tp:taxon-name-part taxon-name-part-type="family">Syrphidae</tp:taxon-name-part></tp:taxon-name>) in Southeast Europe.</article-title> <source>Biodiversity Conservation</source> <volume>27</volume>: <fpage>1173</fpage>–<lpage>1187</lpage>. <ext-link xlink:type="simple" ext-link-type="doi" xlink:href="10.1007/s10531-017-1486-6">https://doi.org/10.1007/s10531-017-1486-6</ext-link></mixed-citation></ref></ref-list></tp:taxon-treatment>
