# Supplementary material for: Revision of the Palaearctic species of the Merodon desuturinus group (Diptera, Syrphidae)
Source: Zookeys. 2018 Jul 5;(771):105–38. doi: 10.3897/zookeys.771.20481 (PMC6043631; doi:10.3897/zookeys.771.20481)
Supplement: XML Treatment for Merodon murorum [file zookeys.771.20481-treatment4.xml]

<!DOCTYPE tp:taxon-treatment
  PUBLIC "-//TaxonX//DTD Taxonomic Treatment Publishing DTD v0 20100105//EN" "tax-treatment-NSO.dtd">
<tp:taxon-treatment xmlns:tp="http://www.plazi.org/taxpub"><tp:treatment-meta><kwd-group><label>Taxon classification</label><kwd><named-content xmlns:xlink="http://www.w3.org/1999/xlink" content-type="kingdom">Animalia</named-content></kwd><kwd><named-content xmlns:xlink="http://www.w3.org/1999/xlink" content-type="order">Diptera</named-content></kwd><kwd><named-content xmlns:xlink="http://www.w3.org/1999/xlink" content-type="family">Syrphidae</named-content></kwd></kwd-group><mixed-citation publication-type="journal"><person-group><name><surname>Vujić</surname><given-names>Ante</given-names></name><name><surname>Radenković</surname><given-names>Snežana</given-names></name><name><surname>Likov</surname><given-names>Laura</given-names></name></person-group><article-title>Revision of the Palaearctic species of the <italic><tp:taxon-name><tp:taxon-name-part taxon-name-part-type="genus" reg="Merodon">Merodon</tp:taxon-name-part> <tp:taxon-name-part taxon-name-part-type="species" reg="desuturinus">desuturinus</tp:taxon-name-part></tp:taxon-name></italic> group (<tp:taxon-name><tp:taxon-name-part taxon-name-part-type="order">Diptera</tp:taxon-name-part></tp:taxon-name>, <tp:taxon-name><tp:taxon-name-part taxon-name-part-type="family">Syrphidae</tp:taxon-name-part></tp:taxon-name>)</article-title><source>Zookeys</source><day>5</day><month>7</month><year>2018</year><volume>2018</volume><issue>771</issue><fpage>105</fpage><lpage>138</lpage><pub-id pub-id-type="doi">10.3897/zookeys.771.20481</pub-id></mixed-citation></tp:treatment-meta><tp:nomenclature><tp:taxon-name>
              <tp:taxon-name-part taxon-name-part-type="genus" reg="Merodon">Merodon</tp:taxon-name-part>
              <tp:taxon-name-part taxon-name-part-type="species" reg="murorum">murorum</tp:taxon-name-part>
            </tp:taxon-name><tp:taxon-authority>(Fabricius, 1794)</tp:taxon-authority><xref ref-type="fig" rid="F2">Figs 2C</xref><xref ref-type="fig" rid="F3">, 3C</xref><xref ref-type="fig" rid="F4">, 4C</xref><xref ref-type="fig" rid="F5">, 5B</xref><xref ref-type="fig" rid="F5">, 5D</xref><xref ref-type="fig" rid="F6">, 6B</xref><xref ref-type="fig" rid="F7">, 7B</xref><xref ref-type="fig" rid="F8">, 8C</xref><xref ref-type="fig" rid="F10">, 10</xref><xref ref-type="fig" rid="F12">, 12</xref><xref ref-type="fig" rid="F18">, 18B</xref><!--PageBreak--><tp:nomenclature-citation-list><tp:nomenclature-citation><tp:taxon-name>
                  <tp:taxon-name-part taxon-name-part-type="genus" reg="Merodon">Merodon</tp:taxon-name-part> <tp:taxon-name-part taxon-name-part-type="species" reg="auripilus">auripilus</tp:taxon-name-part></tp:taxon-name><comment>Meigen, 1830: 354 <bold>(syn. n.)</bold></comment></tp:nomenclature-citation><tp:nomenclature-citation><tp:taxon-name>
                  <tp:taxon-name-part taxon-name-part-type="genus" reg="Merodon">Merodon</tp:taxon-name-part> <tp:taxon-name-part taxon-name-part-type="species" reg="murorum">murorum</tp:taxon-name-part></tp:taxon-name><comment>is redescribed and a neotype for <tp:taxon-name><tp:taxon-name-part taxon-name-part-type="genus" reg="Merodon">M.</tp:taxon-name-part> <tp:taxon-name-part taxon-name-part-type="species" reg="auripilus">auripilus</tp:taxon-name-part></tp:taxon-name> is designated. Moreover, <tp:taxon-name><tp:taxon-name-part taxon-name-part-type="genus" reg="Merodon">M.</tp:taxon-name-part> <tp:taxon-name-part taxon-name-part-type="species" reg="auripilus">auripilus</tp:taxon-name-part></tp:taxon-name> is considered a junior synonym of <tp:taxon-name><tp:taxon-name-part taxon-name-part-type="genus" reg="Merodon">M.</tp:taxon-name-part> <tp:taxon-name-part taxon-name-part-type="species" reg="murorum">murorum</tp:taxon-name-part></tp:taxon-name>.</comment></tp:nomenclature-citation><tp:nomenclature-citation><tp:taxon-name>
                  <tp:taxon-name-part taxon-name-part-type="genus" reg="Syrphus">Syrphus</tp:taxon-name-part> <tp:taxon-name-part taxon-name-part-type="species" reg="murorum">murorum</tp:taxon-name-part></tp:taxon-name><comment>Fabricius, 1794:</comment></tp:nomenclature-citation></tp:nomenclature-citation-list></tp:nomenclature><tp:treatment-sec sec-type="type locality" id="SECID0E51AI"><title>Type locality of <italic><tp:taxon-name><tp:taxon-name-part taxon-name-part-type="genus" reg="Merodon">M.</tp:taxon-name-part> <tp:taxon-name-part taxon-name-part-type="species" reg="murorum">murorum</tp:taxon-name-part></tp:taxon-name></italic>.</title><p>North-West Africa [as “Barbaria”], historically a region that included Morocco, Algeria, Tunisia, and Libya.</p><p>
              <bold>Type material of <italic><tp:taxon-name><tp:taxon-name-part taxon-name-part-type="genus" reg="Merodon">M.</tp:taxon-name-part> <tp:taxon-name-part taxon-name-part-type="species" reg="murorum">murorum</tp:taxon-name-part></tp:taxon-name></italic>.</bold> Holotype: male, pinned, in <named-content xmlns:xlink="http://www.w3.org/1999/xlink" content-type="dwc:institutional_code" xlink:type="simple">ZMUC</named-content>. Original label: “<italic><tp:taxon-name><tp:taxon-name-part taxon-name-part-type="genus" reg="Syrphus">S.</tp:taxon-name-part> <tp:taxon-name-part taxon-name-part-type="species" reg="murorum">murorum</tp:taxon-name-part></tp:taxon-name></italic>”.</p></tp:treatment-sec><tp:treatment-sec sec-type="type locality" id="SECID0EP3AI"><title>Type locality of <italic><tp:taxon-name><tp:taxon-name-part taxon-name-part-type="genus" reg="Merodon">M.</tp:taxon-name-part> <tp:taxon-name-part taxon-name-part-type="species" reg="auripilus">auripilus</tp:taxon-name-part></tp:taxon-name></italic>.</title><p>Morocco, Essaouira [as “Mogador”].</p></tp:treatment-sec><tp:treatment-sec sec-type="type material" id="SECID0EA4AI"><title>Type material of <italic><tp:taxon-name><tp:taxon-name-part taxon-name-part-type="genus" reg="Merodon">M.</tp:taxon-name-part> <tp:taxon-name-part taxon-name-part-type="species" reg="auripilus">auripilus</tp:taxon-name-part></tp:taxon-name></italic>.</title><p>Holotype: Type presumably lost. Neotype: designated here, identified by Sack as <italic><tp:taxon-name><tp:taxon-name-part taxon-name-part-type="genus" reg="Merodon">M.</tp:taxon-name-part> <tp:taxon-name-part taxon-name-part-type="species" reg="auripilus">auripilus</tp:taxon-name-part></tp:taxon-name></italic>: <bold>Algeria</bold>: 1m, Foret de Baïnen, <named-content xmlns:xlink="http://www.w3.org/1999/xlink" content-type="dwc:verbatimCoordinates" xlink:type="simple"><named-content content-type="geo-json" specific-use="{&#34;type&#34;:&#34;Point&#34;,&#34;coordinates&#34;:[2.972253,36.798906]}" id="NCID0EC5AI" xlink:type="simple">36°47'56.06"N, 2°58'20.11"E</named-content></named-content>, 17.vi.1910, leg. Dr. J. Bequaert, det. <italic><tp:taxon-name><tp:taxon-name-part taxon-name-part-type="genus" reg="Merodon">M.</tp:taxon-name-part> <tp:taxon-name-part taxon-name-part-type="species" reg="auripilus">auripilus</tp:taxon-name-part></tp:taxon-name></italic> by Sack (<named-content xmlns:xlink="http://www.w3.org/1999/xlink" content-type="dwc:institutional_code" xlink:type="simple">MNHN</named-content>).</p></tp:treatment-sec><tp:treatment-sec sec-type="material" id="SECID0EX5AI"><title>Examined material.</title><p>
              <bold>Additional material. Algeria</bold>: 1m, Santa Cruz, Oran, <named-content xmlns:xlink="http://www.w3.org/1999/xlink" content-type="dwc:verbatimCoordinates" xlink:type="simple"><named-content content-type="geo-json" specific-use="{&#34;type&#34;:&#34;Point&#34;,&#34;coordinates&#34;:[-0.662875,35.706864]}" id="NCID0EC6AI" xlink:type="simple">35°42'24.71"N, 0°39'46.35"W</named-content></named-content>, leg. Dr. J. Bequaert, det. <italic><tp:taxon-name><tp:taxon-name-part taxon-name-part-type="genus" reg="Merodon">M.</tp:taxon-name-part> <tp:taxon-name-part taxon-name-part-type="species" reg="auripilus">auripilus</tp:taxon-name-part></tp:taxon-name></italic> by Vujić 2008 (<named-content xmlns:xlink="http://www.w3.org/1999/xlink" content-type="dwc:institutional_code" xlink:type="simple">MNHN</named-content>); 1f, Saint-Charles, <named-content xmlns:xlink="http://www.w3.org/1999/xlink" content-type="dwc:verbatimCoordinates" xlink:type="simple"><named-content content-type="geo-json" specific-use="{&#34;type&#34;:&#34;Point&#34;,&#34;coordinates&#34;:[-0.677019,35.702250]}" id="NCID0E16AI" xlink:type="simple">35°42'8.10"N, 0°40'37.27"W</named-content></named-content>, 1902, leg. A. Thery, det. <italic><tp:taxon-name><tp:taxon-name-part taxon-name-part-type="genus" reg="Merodon">M.</tp:taxon-name-part> <tp:taxon-name-part taxon-name-part-type="species" reg="auripilus">auripilus</tp:taxon-name-part></tp:taxon-name></italic> by Vujić 2008 (<named-content xmlns:xlink="http://www.w3.org/1999/xlink" content-type="dwc:institutional_code" xlink:type="simple">MNHN</named-content>); 1m, Foret de Baïnen, <named-content xmlns:xlink="http://www.w3.org/1999/xlink" content-type="dwc:verbatimCoordinates" xlink:type="simple"><named-content content-type="geo-json" specific-use="{&#34;type&#34;:&#34;Point&#34;,&#34;coordinates&#34;:[2.972253,36.798906]}" id="NCID0ESABI" xlink:type="simple">36°47'56.06"N, 2°58'20.11"E</named-content></named-content>, 17.vi.1910, leg. Dr. J. Bequaert, det. <italic><tp:taxon-name><tp:taxon-name-part taxon-name-part-type="genus" reg="Merodon">M.</tp:taxon-name-part> <tp:taxon-name-part taxon-name-part-type="species" reg="auripilus">auripilus</tp:taxon-name-part></tp:taxon-name></italic> by Vujić 2008 (<named-content xmlns:xlink="http://www.w3.org/1999/xlink" content-type="dwc:institutional_code" xlink:type="simple">MNHN</named-content>); 1f, det. <italic><tp:taxon-name><tp:taxon-name-part taxon-name-part-type="genus" reg="Merodon">M.</tp:taxon-name-part> <tp:taxon-name-part taxon-name-part-type="species" reg="algirus">algirus</tp:taxon-name-part></tp:taxon-name></italic>=<italic><tp:taxon-name><tp:taxon-name-part taxon-name-part-type="genus" reg="Merodon"/><tp:taxon-name-part taxon-name-part-type="species" reg="albifrons">albifrons</tp:taxon-name-part></tp:taxon-name></italic> by Sack (<abbrev xmlns:xlink="http://www.w3.org/1999/xlink" content-type="institution" xlink:title="Zoologisches Museum of the Humboldt University, Berlin, Deutschland" id="ABBRID0EUBBI" xlink:type="simple">ZMHB</abbrev>); 1m, 9.x.1893, leg. A. E. Eaton (<named-content xmlns:xlink="http://www.w3.org/1999/xlink" content-type="dwc:institutional_code" xlink:type="simple">NMNL</named-content>); 1f, Maison Carreé, <named-content xmlns:xlink="http://www.w3.org/1999/xlink" content-type="dwc:verbatimCoordinates" xlink:type="simple"><named-content content-type="geo-json" specific-use="{&#34;type&#34;:&#34;Point&#34;,&#34;coordinates&#34;:[3.140694,36.683444]}" id="NCID0EBCBI" xlink:type="simple">36°41'0.40"N, 3°8'26.50"E</named-content></named-content>, leg. Dr. J. Bequaert (<named-content xmlns:xlink="http://www.w3.org/1999/xlink" content-type="dwc:institutional_code" xlink:type="simple">MNHN</named-content>); 1f, 9.x.1893, leg. A. E. Eaton, det. <italic><tp:taxon-name><tp:taxon-name-part taxon-name-part-type="genus" reg="Merodon">M.</tp:taxon-name-part> <tp:taxon-name-part taxon-name-part-type="species" reg="auripilus">auripilus</tp:taxon-name-part></tp:taxon-name></italic> by Hurkmans 1990 and by Vujić 2005 (<named-content xmlns:xlink="http://www.w3.org/1999/xlink" content-type="dwc:institutional_code" xlink:type="simple">NMNL</named-content>); 1f, iv.1908, leg. W. Rothschild, det. <italic><tp:taxon-name><tp:taxon-name-part taxon-name-part-type="genus" reg="Merodon">M.</tp:taxon-name-part> <tp:taxon-name-part taxon-name-part-type="species" reg="auripilus">auripilus</tp:taxon-name-part></tp:taxon-name></italic> by Hurkmans (<named-content xmlns:xlink="http://www.w3.org/1999/xlink" content-type="dwc:institutional_code" xlink:type="simple">BMNH</named-content>); 1f, Rivet, <named-content xmlns:xlink="http://www.w3.org/1999/xlink" content-type="dwc:verbatimCoordinates" xlink:type="simple"><named-content content-type="geo-json" specific-use="{&#34;type&#34;:&#34;Point&#34;,&#34;coordinates&#34;:[3.225278,36.619442]}" id="NCID0EODBI" xlink:type="simple">36°37'9.99"N, 3°13'31.00"E</named-content></named-content>, 10.v.1951, leg. K. M. Guichard, det. <italic><tp:taxon-name><tp:taxon-name-part taxon-name-part-type="genus" reg="Merodon">M.</tp:taxon-name-part> <tp:taxon-name-part taxon-name-part-type="species" reg="rufus">rufus</tp:taxon-name-part></tp:taxon-name></italic> by Hurkmans (<named-content xmlns:xlink="http://www.w3.org/1999/xlink" content-type="dwc:institutional_code" xlink:type="simple">BMNH</named-content>); 1f, 12.iv.1898, leg. G. Ricardo, det. <italic><tp:taxon-name><tp:taxon-name-part taxon-name-part-type="genus" reg="Merodon">Merodon</tp:taxon-name-part> <tp:taxon-name-part taxon-name-part-type="species" reg="rufus">rufus</tp:taxon-name-part></tp:taxon-name></italic> <!--PageBreak-->by Hurkmans (<named-content xmlns:xlink="http://www.w3.org/1999/xlink" content-type="dwc:institutional_code" xlink:type="simple">BMNH</named-content>); 1m, W. Tlemcen, Khemis, Rhar el Khal, <named-content xmlns:xlink="http://www.w3.org/1999/xlink" content-type="dwc:verbatimCoordinates" xlink:type="simple"><named-content content-type="geo-json" specific-use="{&#34;type&#34;:&#34;Point&#34;,&#34;coordinates&#34;:[2.228442,36.286831]}" id="NCID0EYEBI" xlink:type="simple">36°17'12.59"N, 2°13'42.39"E</named-content></named-content>, 10.iv.1981 (<named-content xmlns:xlink="http://www.w3.org/1999/xlink" content-type="dwc:institutional_code" xlink:type="simple">NMNL</named-content>); 1m, Constantine, Constantine, <named-content xmlns:xlink="http://www.w3.org/1999/xlink" content-type="dwc:verbatimCoordinates" xlink:type="simple"><named-content content-type="geo-json" specific-use="{&#34;type&#34;:&#34;Point&#34;,&#34;coordinates&#34;:[6.562592,36.369408]}" id="NCID0EFFBI" xlink:type="simple">36°22'9.87"N, 6°33'45.33"E</named-content></named-content>, 9.vi.1895 (<named-content xmlns:xlink="http://www.w3.org/1999/xlink" content-type="dwc:institutional_code" xlink:type="simple">NMNL</named-content>); <bold>Tunisia</bold>: 1m, (<abbrev xmlns:xlink="http://www.w3.org/1999/xlink" content-type="institution" xlink:title="Zoologisches Museum of the Humboldt University, Berlin, Deutschland" id="ABBRID0ERFBI" xlink:type="simple">ZMHB</abbrev>); m, det. <italic><tp:taxon-name><tp:taxon-name-part taxon-name-part-type="genus" reg="Lampetia">Lampetia</tp:taxon-name-part> <tp:taxon-name-part taxon-name-part-type="species" reg="auripila">auripila</tp:taxon-name-part></tp:taxon-name></italic> (<named-content xmlns:xlink="http://www.w3.org/1999/xlink" content-type="dwc:institutional_code" xlink:type="simple">MNHN</named-content>); 1f, Jundubah, 25 km SE Ain Draham, <named-content xmlns:xlink="http://www.w3.org/1999/xlink" content-type="dwc:verbatimCoordinates" xlink:type="simple"><named-content content-type="geo-json" specific-use="{&#34;type&#34;:&#34;Point&#34;,&#34;coordinates&#34;:[8.663164,36.697283]}" id="NCID0EJGBI" xlink:type="simple">36°41'50.22"N, 8°39'47.39"E</named-content></named-content>, 10-16.v.1988, det. <italic><tp:taxon-name><tp:taxon-name-part taxon-name-part-type="genus" reg="Merodon">M.</tp:taxon-name-part> <tp:taxon-name-part taxon-name-part-type="species" reg="auripilus">auripilus</tp:taxon-name-part></tp:taxon-name></italic> by Vujić 2008 (<named-content xmlns:xlink="http://www.w3.org/1999/xlink" content-type="dwc:institutional_code" xlink:type="simple">ZMUC</named-content>); 1m, Jundubah, 40 km from Jendouba, <named-content xmlns:xlink="http://www.w3.org/1999/xlink" content-type="dwc:verbatimCoordinates" xlink:type="simple"><named-content content-type="geo-json" specific-use="{&#34;type&#34;:&#34;Point&#34;,&#34;coordinates&#34;:[8.691756,36.520581]}" id="NCID0EBHBI" xlink:type="simple">36°31'14.09"N, 8°41'30.32"E</named-content></named-content>, 17.v.1988 (<named-content xmlns:xlink="http://www.w3.org/1999/xlink" content-type="dwc:institutional_code" xlink:type="simple">ZMUC</named-content>); 1m, Hergla, salt lake south of Hergla, <named-content xmlns:xlink="http://www.w3.org/1999/xlink" content-type="dwc:verbatimCoordinates" xlink:type="simple"><named-content content-type="geo-json" specific-use="{&#34;type&#34;:&#34;Point&#34;,&#34;coordinates&#34;:[10.527278,35.949400]}" id="NCID0EOHBI" xlink:type="simple">35°56'57.84"N, 10°31'38.20"E</named-content></named-content>, 8.iv.1988, leg. R. Schouten, det. <italic><tp:taxon-name><tp:taxon-name-part taxon-name-part-type="genus" reg="Merodon">Merodon</tp:taxon-name-part> <tp:taxon-name-part taxon-name-part-type="species" reg="auripilus">auripilus</tp:taxon-name-part></tp:taxon-name></italic> by Hurkmans (<named-content xmlns:xlink="http://www.w3.org/1999/xlink" content-type="dwc:institutional_code" xlink:type="simple">NMNL</named-content>); <bold>country unknown</bold>: 1m, det. <italic><tp:taxon-name><tp:taxon-name-part taxon-name-part-type="genus" reg="Merodon">M.</tp:taxon-name-part> <tp:taxon-name-part taxon-name-part-type="species" reg="auripilus">auripilus</tp:taxon-name-part></tp:taxon-name></italic> by Vujić 2008 (<named-content xmlns:xlink="http://www.w3.org/1999/xlink" content-type="dwc:institutional_code" xlink:type="simple">MNHN</named-content>).</p></tp:treatment-sec><tp:treatment-sec sec-type="diagnosis" id="SECID0EVIBI"><title>Diagnosis.</title><p>Reddish species with long pale pile on the lateral sides of terga (Figs <xref ref-type="fig" rid="F6">6B</xref>, <xref ref-type="fig" rid="F7">7B</xref>). Terga 2 and 3 each with reddish triangular transverse maculae (Figs <xref ref-type="fig" rid="F6">6B</xref>, <xref ref-type="fig" rid="F7">7B</xref>). Basoflagellomere orange-brown (Figure <xref ref-type="fig" rid="F2">2C</xref>). Metafemur with strong apical triangular process (Figure <xref ref-type="fig" rid="F5">5B</xref>). Males: eye contiguity approx. 12 facets long (Figure <xref ref-type="fig" rid="F3">3C</xref>). Male <!--PageBreak-->genitalia: posterior surstyle lobe narrow and very long, with small apical globule (Figure <xref ref-type="fig" rid="F12">12</xref>). Differs from other species of the Palaearctic line by the reddish colour of the terga and the long pile along the lateral sides of terga.</p></tp:treatment-sec><tp:treatment-sec sec-type="redescription" id="SECID0E4JBI"><title>Redescription.</title><p>
              <bold><italic>Male.</italic></bold> <italic>Head</italic> (Figs <xref ref-type="fig" rid="F2">2C</xref>, <xref ref-type="fig" rid="F3">3C</xref>): Antenna (Figure <xref ref-type="fig" rid="F4">4C</xref>) yellow to brown, basoflagellomere 1.3–1.5 times as long as wide; arista brown. Vertical triangle isosceles, twice as long as eye contiguity. Vertex covered with dense whitish microtrichia. Face with sparse microtrichia, except for shiny oral margin. Ocellar triangle equilateral, black pilose. Frons with pale pile. Eye contiguity approx. 12 facets long. Eye pile pale.</p><p>
              <italic>Thorax</italic>: Scutum and scutellum black with bronze lustre, covered with dense, erect yellow or whitish pile. Wing hyaline with dark-brown veins, and dense microtrichia. Femora brown-black, knees and most of tibiae (or at least both ends) yellow-red; tarsi usually yellow dorsally and light brown ventrally (in some specimens all tarsi can be brown). Pile on legs yellow. Metafemur thick, slightly curved (Figure <xref ref-type="fig" rid="F5">5B</xref>) and covered with long pile.</p><!--PageBreak--><p>
              <italic>Abdomen</italic>: Lateral sides red-orange to red-brown, medially black; terga 2 and 3 can have reddish triangular vittae or maculae; terga 2–4 each with more or less distinct white transverse fascia of microtrichia interrupted in the middle (lacking in some specimens) (Figure <xref ref-type="fig" rid="F6">6B</xref>); pile on terga erect, whitish yellow and very long on lateral sides; terga 2-4 medially with adpressed pile, variable in colour (from all black except for white pile on microtrichose fasciae to predominantly pale).</p><!--PageBreak--><!--PageBreak--><!--PageBreak--><p>
              <italic>Male genitalia</italic> (Figure <xref ref-type="fig" rid="F12">12</xref>): Anterior surstyle lobe bent inwards (Figure <xref ref-type="fig" rid="F12">12B</xref>), with ventral margin slightly convex (Figure <xref ref-type="fig" rid="F12">12A</xref>); median parts of surstylus with one inner thorn (Figure <xref ref-type="fig" rid="F12">12B</xref>); posterior surstyle lobe wide and triangular, pointed apically (Figure <xref ref-type="fig" rid="F12">12A</xref>). Hypandrium wide, with smooth thecal ridge (Figure <xref ref-type="fig" rid="F12">12D</xref>).</p><fig id="F12" position="float" orientation="portrait"><label>Figure 12.</label><caption><p>
                  <italic><tp:taxon-name><tp:taxon-name-part taxon-name-part-type="genus" reg="Merodon">Merodon</tp:taxon-name-part> <tp:taxon-name-part taxon-name-part-type="species" reg="murorum">murorum</tp:taxon-name-part></tp:taxon-name></italic> male genitalia. <bold>A</bold> Epandrium, lateral view <bold>B</bold> Epandrium, ventral view <bold>C</bold> Part of hypandrium, ventral view <bold>D</bold> Hypandrium, lateral view, lateral view; <bold>ag</bold>-apical globule, <bold><abbrev xmlns:xlink="http://www.w3.org/1999/xlink" xlink:title="anterior surstyle lobe" id="ABBRID0EENBI" xlink:type="simple">al</abbrev></bold>-anterior surstyle lobe, <bold><abbrev xmlns:xlink="http://www.w3.org/1999/xlink" xlink:title="posterior surstyle lobe" id="ABBRID0EJNBI" xlink:type="simple">pl</abbrev></bold>-posterior surstyle lobe, <bold>c</bold>-cercus, <bold>s</bold>-lateral sclerite of aedeagus, <bold><abbrev xmlns:xlink="http://www.w3.org/1999/xlink" xlink:title="inner thorn on medial part of surstylus" id="ABBRID0ESNBI" xlink:type="simple">it</abbrev></bold>-inner thorn on medial part of surstylus, <bold><abbrev xmlns:xlink="http://www.w3.org/1999/xlink" xlink:title="distal prolongation on anterior surstyle lobe" id="ABBRID0EXNBI" xlink:type="simple">dp</abbrev></bold>-distal prolongation on anterior surstyle lobe, <bold><abbrev xmlns:xlink="http://www.w3.org/1999/xlink" xlink:title="ventral ridge of theca" id="ABBRID0E3NBI" xlink:type="simple">vr</abbrev></bold>-ventral ridge of surstylus, <bold>t</bold>-theca. Scale bar: 0.2 mm.</p></caption><graphic xmlns:xlink="http://www.w3.org/1999/xlink" xlink:href="zookeys-771-105-g012.jpg" position="float" orientation="portrait" xlink:type="simple" id="oo_215246.jpg"/></fig><!--PageBreak--><p>
              <bold><italic>Female</italic></bold> (Figs <xref ref-type="fig" rid="F5">5D</xref>, <xref ref-type="fig" rid="F7">7B</xref>, <xref ref-type="fig" rid="F8">8C</xref>). Similar to the male except for typical sexual dimorphism; face shiny, almost lacking microtrichia; frons shiny, with distinct line of microtrichia along eye margin. Scutum usually with two lateral and three medial longitudinal microtrichose vittae.</p><p>
              <bold>Distribution.</bold> Species distributed in North Africa (Figure <xref ref-type="fig" rid="F10">10</xref>).</p><p>Below, we redescribe an Afrotropical species of the <italic><tp:taxon-name><tp:taxon-name-part taxon-name-part-type="genus" reg="Merodon">Merodon</tp:taxon-name-part> <tp:taxon-name-part taxon-name-part-type="species" reg="desuturinus">desuturinus</tp:taxon-name-part></tp:taxon-name></italic> species group that is morphologically closely related to <italic><tp:taxon-name><tp:taxon-name-part taxon-name-part-type="genus" reg="Merodon">M.</tp:taxon-name-part> <tp:taxon-name-part taxon-name-part-type="species" reg="desuturinus">desuturinus</tp:taxon-name-part></tp:taxon-name></italic>.</p></tp:treatment-sec><tp:treatment-sec><!--Section generated to contain objects referenced in tp:taxon-treatment.--><fig id="F2" position="float" orientation="portrait"><label>Figure 2.</label><caption><p>Male head, lateral view. <bold>A</bold> <italic><tp:taxon-name><tp:taxon-name-part taxon-name-part-type="genus" reg="Merodon">Merodon</tp:taxon-name-part> <tp:taxon-name-part taxon-name-part-type="species" reg="planifacies">planifacies</tp:taxon-name-part></tp:taxon-name></italic> <bold>B</bold> <italic><tp:taxon-name><tp:taxon-name-part taxon-name-part-type="genus" reg="Merodon">Merodon</tp:taxon-name-part> <tp:taxon-name-part taxon-name-part-type="species" reg="neolydicus">neolydicus</tp:taxon-name-part></tp:taxon-name></italic> Vujić, nom. n. <bold>C</bold> <italic><tp:taxon-name><tp:taxon-name-part taxon-name-part-type="genus" reg="Merodon">Merodon</tp:taxon-name-part> <tp:taxon-name-part taxon-name-part-type="species" reg="murorum">murorum</tp:taxon-name-part></tp:taxon-name></italic> <bold>D</bold> <italic><tp:taxon-name><tp:taxon-name-part taxon-name-part-type="genus" reg="Merodon">Merodon</tp:taxon-name-part> <tp:taxon-name-part taxon-name-part-type="species" reg="desuturinus">desuturinus</tp:taxon-name-part></tp:taxon-name></italic>. Scale bar: 2 mm.</p></caption><graphic xmlns:xlink="http://www.w3.org/1999/xlink" xlink:href="zookeys-771-105-g002.jpg" position="float" orientation="portrait" xlink:type="simple" id="oo_215233.jpg"/></fig><fig id="F3" position="float" orientation="portrait"><label>Figure 3.</label><caption><p>Male head, dorsal view. <bold>A</bold> <italic><tp:taxon-name><tp:taxon-name-part taxon-name-part-type="genus" reg="Merodon">Merodon</tp:taxon-name-part> <tp:taxon-name-part taxon-name-part-type="species" reg="flavocerus">flavocerus</tp:taxon-name-part></tp:taxon-name></italic> <bold>B</bold> <italic><tp:taxon-name><tp:taxon-name-part taxon-name-part-type="genus" reg="Merodon">Merodon</tp:taxon-name-part> <tp:taxon-name-part taxon-name-part-type="species" reg="neolydicus">neolydicus</tp:taxon-name-part></tp:taxon-name></italic> Vujić, nom. n. <bold>C</bold> <italic><tp:taxon-name><tp:taxon-name-part taxon-name-part-type="genus" reg="Merodon">Merodon</tp:taxon-name-part> <tp:taxon-name-part taxon-name-part-type="species" reg="murorum">murorum</tp:taxon-name-part></tp:taxon-name></italic> <bold>D</bold> <italic><tp:taxon-name><tp:taxon-name-part taxon-name-part-type="genus" reg="Merodon">Merodon</tp:taxon-name-part> <tp:taxon-name-part taxon-name-part-type="species" reg="desuturinus">desuturinus</tp:taxon-name-part></tp:taxon-name></italic>. Scale bar: 2 mm.</p></caption><graphic xmlns:xlink="http://www.w3.org/1999/xlink" xlink:href="zookeys-771-105-g003.jpg" position="float" orientation="portrait" xlink:type="simple" id="oo_215234.jpg"/></fig><fig id="F4" position="float" orientation="portrait"><label>Figure 4.</label><caption><p>Male antennae, lateral view. <bold>A</bold> <italic><tp:taxon-name><tp:taxon-name-part taxon-name-part-type="genus" reg="Merodon">Merodon</tp:taxon-name-part> <tp:taxon-name-part taxon-name-part-type="species" reg="flavocerus">flavocerus</tp:taxon-name-part></tp:taxon-name></italic> <bold>B</bold> <italic><tp:taxon-name><tp:taxon-name-part taxon-name-part-type="genus" reg="Merodon">Merodon</tp:taxon-name-part> <tp:taxon-name-part taxon-name-part-type="species" reg="desuturinus">desuturinus</tp:taxon-name-part></tp:taxon-name></italic> <bold>C</bold> <italic><tp:taxon-name><tp:taxon-name-part taxon-name-part-type="genus" reg="Merodon">Merodon</tp:taxon-name-part> <tp:taxon-name-part taxon-name-part-type="species" reg="murorum">murorum</tp:taxon-name-part></tp:taxon-name></italic> <bold>D</bold> <italic><tp:taxon-name><tp:taxon-name-part taxon-name-part-type="genus" reg="Merodon">Merodon</tp:taxon-name-part> <tp:taxon-name-part taxon-name-part-type="species" reg="neolydicus">neolydicus</tp:taxon-name-part></tp:taxon-name></italic> Vujić, nom. n. Scale bar: 1 mm.</p></caption><graphic xmlns:xlink="http://www.w3.org/1999/xlink" xlink:href="zookeys-771-105-g004.jpg" position="float" orientation="portrait" xlink:type="simple" id="oo_215235.jpg"/></fig><fig id="F5" position="float" orientation="portrait"><label>Figure 5.</label><caption><p>Metaleg, lateral view. <bold>A</bold> <italic><tp:taxon-name><tp:taxon-name-part taxon-name-part-type="genus" reg="Merodon">Merodon</tp:taxon-name-part> <tp:taxon-name-part taxon-name-part-type="species" reg="neolydicus">neolydicus</tp:taxon-name-part></tp:taxon-name></italic> Vujić, nom. n., male <bold>B</bold> <italic><tp:taxon-name><tp:taxon-name-part taxon-name-part-type="genus" reg="Merodon">Merodon</tp:taxon-name-part> <tp:taxon-name-part taxon-name-part-type="species" reg="murorum">murorum</tp:taxon-name-part></tp:taxon-name></italic>, male <bold>C</bold> <italic><tp:taxon-name><tp:taxon-name-part taxon-name-part-type="genus" reg="Merodon">Merodon</tp:taxon-name-part> <tp:taxon-name-part taxon-name-part-type="species" reg="neolydicus">neolydicus</tp:taxon-name-part></tp:taxon-name></italic> Vujić, nom. n., female <bold>D</bold> <italic><tp:taxon-name><tp:taxon-name-part taxon-name-part-type="genus" reg="Merodon">Merodon</tp:taxon-name-part> <tp:taxon-name-part taxon-name-part-type="species" reg="murorum">murorum</tp:taxon-name-part></tp:taxon-name></italic>, female. Scale bar: 1 mm.</p></caption><graphic xmlns:xlink="http://www.w3.org/1999/xlink" xlink:href="zookeys-771-105-g005.jpg" position="float" orientation="portrait" xlink:type="simple" id="oo_215236.jpg"/></fig><fig id="F6" position="float" orientation="portrait"><label>Figure 6.</label><caption><p>Male abdomen, dorsal view. <bold>A</bold> <italic><tp:taxon-name><tp:taxon-name-part taxon-name-part-type="genus" reg="Merodon">Merodon</tp:taxon-name-part> <tp:taxon-name-part taxon-name-part-type="species" reg="neolydicus">neolydicus</tp:taxon-name-part></tp:taxon-name></italic> Vujić, nom. n. <bold>B</bold> <italic><tp:taxon-name><tp:taxon-name-part taxon-name-part-type="genus" reg="Merodon">Merodon</tp:taxon-name-part> <tp:taxon-name-part taxon-name-part-type="species" reg="murorum">murorum</tp:taxon-name-part></tp:taxon-name></italic> <bold>C</bold> <italic><tp:taxon-name><tp:taxon-name-part taxon-name-part-type="genus" reg="Merodon">Merodon</tp:taxon-name-part> <tp:taxon-name-part taxon-name-part-type="species" reg="desuturinus">desuturinus</tp:taxon-name-part></tp:taxon-name></italic> <bold>D</bold> <italic><tp:taxon-name><tp:taxon-name-part taxon-name-part-type="genus" reg="Merodon">Merodon</tp:taxon-name-part> <tp:taxon-name-part taxon-name-part-type="species" reg="cabanerensis">cabanerensis</tp:taxon-name-part></tp:taxon-name></italic>. Scale bar: 2 mm.</p></caption><graphic xmlns:xlink="http://www.w3.org/1999/xlink" xlink:href="zookeys-771-105-g006.jpg" position="float" orientation="portrait" xlink:type="simple" id="oo_215237.jpg"/></fig><fig id="F7" position="float" orientation="portrait"><label>Figure 7.</label><caption><p>Female abdomen, dorsal view. <bold>A</bold> <italic><tp:taxon-name><tp:taxon-name-part taxon-name-part-type="genus" reg="Merodon">Merodon</tp:taxon-name-part> <tp:taxon-name-part taxon-name-part-type="species" reg="neolydicus">neolydicus</tp:taxon-name-part></tp:taxon-name></italic> Vujić, nom. n. <bold>B</bold> <italic><tp:taxon-name><tp:taxon-name-part taxon-name-part-type="genus" reg="Merodon">Merodon</tp:taxon-name-part> <tp:taxon-name-part taxon-name-part-type="species" reg="murorum">murorum</tp:taxon-name-part></tp:taxon-name></italic> <bold>C</bold> <italic><tp:taxon-name><tp:taxon-name-part taxon-name-part-type="genus" reg="Merodon">Merodon</tp:taxon-name-part> <tp:taxon-name-part taxon-name-part-type="species" reg="desuturinus">desuturinus</tp:taxon-name-part></tp:taxon-name></italic> <bold>D</bold> <italic><tp:taxon-name><tp:taxon-name-part taxon-name-part-type="genus" reg="Merodon">Merodon</tp:taxon-name-part> <tp:taxon-name-part taxon-name-part-type="species" reg="commutabilis">commutabilis</tp:taxon-name-part></tp:taxon-name></italic>. Scale bar: 2 mm.</p></caption><graphic xmlns:xlink="http://www.w3.org/1999/xlink" xlink:href="zookeys-771-105-g007.jpg" position="float" orientation="portrait" xlink:type="simple" id="oo_215238.jpg"/></fig><fig id="F8" position="float" orientation="portrait"><label>Figure 8.</label><caption><p>Female antennae, lateral view. <bold>A</bold> <italic><tp:taxon-name><tp:taxon-name-part taxon-name-part-type="genus" reg="Merodon">Merodon</tp:taxon-name-part> <tp:taxon-name-part taxon-name-part-type="species" reg="flavocerus">flavocerus</tp:taxon-name-part></tp:taxon-name></italic> <bold>B</bold> <italic><tp:taxon-name><tp:taxon-name-part taxon-name-part-type="genus" reg="Merodon">Merodon</tp:taxon-name-part> <tp:taxon-name-part taxon-name-part-type="species" reg="desuturinus">desuturinus</tp:taxon-name-part></tp:taxon-name></italic> <bold>C</bold> <italic><tp:taxon-name><tp:taxon-name-part taxon-name-part-type="genus" reg="Merodon">Merodon</tp:taxon-name-part> <tp:taxon-name-part taxon-name-part-type="species" reg="murorum">murorum</tp:taxon-name-part></tp:taxon-name></italic> <bold>D</bold> <italic><tp:taxon-name><tp:taxon-name-part taxon-name-part-type="genus" reg="Merodon">Merodon</tp:taxon-name-part> <tp:taxon-name-part taxon-name-part-type="species" reg="neolydicus">neolydicus</tp:taxon-name-part></tp:taxon-name></italic> Vujić, nom. n. <bold>E</bold> <italic><tp:taxon-name><tp:taxon-name-part taxon-name-part-type="genus" reg="Merodon">Merodon</tp:taxon-name-part> <tp:taxon-name-part taxon-name-part-type="species" reg="commutabilis">commutabilis</tp:taxon-name-part></tp:taxon-name></italic>. Scale bar: 1 mm.</p></caption><graphic xmlns:xlink="http://www.w3.org/1999/xlink" xlink:href="zookeys-771-105-g008.jpg" position="float" orientation="portrait" xlink:type="simple" id="oo_215239.jpg"/></fig><fig id="F10" position="float" orientation="portrait"><label>Figure 10.</label><caption><p>Distribution map of <italic><tp:taxon-name><tp:taxon-name-part taxon-name-part-type="genus" reg="Merodon">Merodon</tp:taxon-name-part> <tp:taxon-name-part taxon-name-part-type="species" reg="cabanerensis">cabanerensis</tp:taxon-name-part></tp:taxon-name></italic>, <italic><tp:taxon-name><tp:taxon-name-part taxon-name-part-type="genus" reg="Merodon">Merodon</tp:taxon-name-part> <tp:taxon-name-part taxon-name-part-type="species" reg="desuturinus">desuturinus</tp:taxon-name-part></tp:taxon-name></italic>, <italic><tp:taxon-name><tp:taxon-name-part taxon-name-part-type="genus" reg="Merodon">Merodon</tp:taxon-name-part> <tp:taxon-name-part taxon-name-part-type="species" reg="neolydicus">neolydicus</tp:taxon-name-part></tp:taxon-name></italic> Vujić, nom. n., and <italic><tp:taxon-name><tp:taxon-name-part taxon-name-part-type="genus" reg="Merodon">Merodon</tp:taxon-name-part> <tp:taxon-name-part taxon-name-part-type="species" reg="murorum">murorum</tp:taxon-name-part></tp:taxon-name></italic>.</p></caption><graphic xmlns:xlink="http://www.w3.org/1999/xlink" xlink:href="zookeys-771-105-g010.jpg" position="float" orientation="portrait" xlink:type="simple" id="oo_215242.jpg"/></fig><fig id="F18" position="float" orientation="portrait"><label>Figure 18.</label><caption><p>Head, female. <bold>A</bold> <italic><tp:taxon-name><tp:taxon-name-part taxon-name-part-type="genus" reg="Merodon">Merodon</tp:taxon-name-part> <tp:taxon-name-part taxon-name-part-type="species" reg="flavocerus">flavocerus</tp:taxon-name-part></tp:taxon-name></italic> <bold>B</bold> <italic><tp:taxon-name><tp:taxon-name-part taxon-name-part-type="genus" reg="Merodon">Merodon</tp:taxon-name-part> <tp:taxon-name-part taxon-name-part-type="species" reg="murorum">murorum</tp:taxon-name-part></tp:taxon-name></italic>. Scale bar: 1mm.</p></caption><graphic xmlns:xlink="http://www.w3.org/1999/xlink" xlink:href="zookeys-771-105-g018.jpg" position="float" orientation="portrait" xlink:type="simple" id="oo_215256.jpg"/></fig></tp:treatment-sec></tp:taxon-treatment>
