# Supplementary material for: Revision of the Palaearctic species of the Merodon desuturinus group (Diptera, Syrphidae)
Source: Zookeys. 2018 Jul 5;(771):105–38. doi: 10.3897/zookeys.771.20481 (PMC6043631; doi:10.3897/zookeys.771.20481)
Supplement: XML Treatment for Merodon cuthbertsoni [file zookeys.771.20481-treatment5.xml]

<!DOCTYPE tp:taxon-treatment
  PUBLIC "-//TaxonX//DTD Taxonomic Treatment Publishing DTD v0 20100105//EN" "tax-treatment-NSO.dtd">
<tp:taxon-treatment xmlns:tp="http://www.plazi.org/taxpub"><tp:treatment-meta><kwd-group><label>Taxon classification</label><kwd><named-content xmlns:xlink="http://www.w3.org/1999/xlink" content-type="kingdom">Animalia</named-content></kwd><kwd><named-content xmlns:xlink="http://www.w3.org/1999/xlink" content-type="order">Diptera</named-content></kwd><kwd><named-content xmlns:xlink="http://www.w3.org/1999/xlink" content-type="family">Syrphidae</named-content></kwd></kwd-group><mixed-citation publication-type="journal"><person-group><name><surname>Vujić</surname><given-names>Ante</given-names></name><name><surname>Radenković</surname><given-names>Snežana</given-names></name><name><surname>Likov</surname><given-names>Laura</given-names></name></person-group><article-title>Revision of the Palaearctic species of the <italic><tp:taxon-name><tp:taxon-name-part taxon-name-part-type="genus" reg="Merodon">Merodon</tp:taxon-name-part> <tp:taxon-name-part taxon-name-part-type="species" reg="desuturinus">desuturinus</tp:taxon-name-part></tp:taxon-name></italic> group (<tp:taxon-name><tp:taxon-name-part taxon-name-part-type="order">Diptera</tp:taxon-name-part></tp:taxon-name>, <tp:taxon-name><tp:taxon-name-part taxon-name-part-type="family">Syrphidae</tp:taxon-name-part></tp:taxon-name>)</article-title><source>Zookeys</source><day>5</day><month>7</month><year>2018</year><volume>2018</volume><issue>771</issue><fpage>105</fpage><lpage>138</lpage><pub-id pub-id-type="doi">10.3897/zookeys.771.20481</pub-id></mixed-citation></tp:treatment-meta><tp:nomenclature><tp:taxon-name>
              <tp:taxon-name-part taxon-name-part-type="genus" reg="Merodon">Merodon</tp:taxon-name-part>
              <tp:taxon-name-part taxon-name-part-type="species" reg="cuthbertsoni">cuthbertsoni</tp:taxon-name-part>
            </tp:taxon-name><tp:taxon-authority>Curran, 1939</tp:taxon-authority><xref ref-type="fig" rid="F13">Figs 13A, C, D</xref><xref ref-type="fig" rid="F14">, 14</xref></tp:nomenclature><tp:treatment-sec sec-type="type material" id="SECID0EHRBI"><title>Type material.</title><p>Holotype: male, in <named-content xmlns:xlink="http://www.w3.org/1999/xlink" content-type="dwc:institutional_code" xlink:type="simple">AMNH</named-content>. Original label: Zimbabwe, Sanyati Valley S. Rhodesia, 9–10.1925, leg. R. H. R. Stevenson, det. Curran.</p></tp:treatment-sec><tp:treatment-sec sec-type="diagnosis" id="SECID0ESRBI"><title>Diagnosis.</title><p>Face covered with microtrichia; black terga without lateral orange maculae, and terga 3 and 4 each with very narrow microtrichose fascia, approx. 1/10 of tergal length. Morphologically related to the species <italic><tp:taxon-name><tp:taxon-name-part taxon-name-part-type="genus" reg="Merodon">M.</tp:taxon-name-part> <tp:taxon-name-part taxon-name-part-type="species" reg="desuturinus">desuturinus</tp:taxon-name-part></tp:taxon-name></italic> from which it can be distinguished by the following features: eye contiguity is approx. 8 facets long (Figure <xref ref-type="fig" rid="F13">13A</xref>) (the eyes are separated in <italic><tp:taxon-name><tp:taxon-name-part taxon-name-part-type="genus" reg="Merodon">M.</tp:taxon-name-part> <tp:taxon-name-part taxon-name-part-type="species" reg="desuturinus">desuturinus</tp:taxon-name-part></tp:taxon-name></italic>, Figure <xref ref-type="fig" rid="F13">13B</xref>); tarsi entirely pale (dark brown dorsally in <italic><tp:taxon-name><tp:taxon-name-part taxon-name-part-type="genus" reg="Merodon">M.</tp:taxon-name-part> <tp:taxon-name-part taxon-name-part-type="species" reg="desuturinus">desuturinus</tp:taxon-name-part></tp:taxon-name></italic>); male genitalia: posterior surstyle lobe with narrow apex pointed upwards (Figure <xref ref-type="fig" rid="F14">14A</xref>) (triangular in <italic><tp:taxon-name><tp:taxon-name-part taxon-name-part-type="genus" reg="Merodon">M.</tp:taxon-name-part> <tp:taxon-name-part taxon-name-part-type="species" reg="desuturinus">desuturinus</tp:taxon-name-part></tp:taxon-name></italic>, Figure <xref ref-type="fig" rid="F11">11A</xref>); hypandrium with ventral margin of theca angled and folded (Figure <xref ref-type="fig" rid="F14">14C</xref>) (rounded and unfolded in <italic><tp:taxon-name><tp:taxon-name-part taxon-name-part-type="genus" reg="Merodon">M.</tp:taxon-name-part> <tp:taxon-name-part taxon-name-part-type="species" reg="desuturinus">desuturinus</tp:taxon-name-part></tp:taxon-name></italic>, Figure <xref ref-type="fig" rid="F11">11C</xref>). <italic><tp:taxon-name><tp:taxon-name-part taxon-name-part-type="genus" reg="Merodon">M.</tp:taxon-name-part> <tp:taxon-name-part taxon-name-part-type="species" reg="cuthbertsoni">cuthbertsoni</tp:taxon-name-part></tp:taxon-name></italic> is known only from Zimbabwe (Sanyati Valley in southern Zimbabwe), whereas <italic><tp:taxon-name><tp:taxon-name-part taxon-name-part-type="genus" reg="Merodon">M.</tp:taxon-name-part> <tp:taxon-name-part taxon-name-part-type="species" reg="desuturinus">desuturinus</tp:taxon-name-part></tp:taxon-name></italic> is endemic to just a few high Balkan mountains (Europe).</p><!--PageBreak--></tp:treatment-sec><tp:treatment-sec sec-type="redescription" id="SECID0ECVBI"><title>Redescription.</title><p>
              <bold><italic>Male.</italic></bold> <italic>Head</italic> (Figure <xref ref-type="fig" rid="F13">13A, C</xref>): Antenna (Figure <xref ref-type="fig" rid="F13">13C</xref>) brown, basoflagellomere 1.1 times as long as wide; arista brown and thickened basally and dark brown apically, 1.3 times longer than basoflagellomere, covered with short, dense mi<!--PageBreak-->crotrichia. Face and frons black, covered with long whitish yellow pile and sparse silver microtrichia. Oral margin shiny black, slightly protruded. Vertical triangle isosceles (Figure <xref ref-type="fig" rid="F13">13A</xref>), three times longer than eye contiguity, shiny black except in front of anterior ocellus that has white microtrichia, covered with long whitish yellow pile. Ocellar triangle slightly isosceles. Eye contiguity approx. 8 facets long. Eye pile as long as scape, pale. Occiput with whitish yellow pile, along the eye margin with dense white microtrichia and posteriorly with metallic bluish greenish lustre.</p><p>
              <italic>Thorax</italic>: Scutum and scutellum black with bronze lustre, covered with dense, erect yellow pile. Pleuron covered with grey-green microtrichia and the following parts with long yellow pile: posterior part of anterior anepisternum, posterior anepisternum (except anteroventral part), anepimeron, metasternum, and anterior, posterodorsal and posteroventral parts of katepisternum; katatergum with short, dense, erect, light-brown pile. Wing hyaline, with dense, brown microtrichia. Calypter pale yellow. Haltere with light brown pedicel and yellow capitulum. Femora dark brown-black, except for usually paler apex; tibiae dark brown with pale basal and apical parts; all tarsi yellow. Metatrochanter without processes. Metafemur (Figure <xref ref-type="fig" rid="F13">13D</xref>) thickened and slightly curved.</p><fig id="F13" position="float" orientation="portrait"><label>Figure 13.</label><caption><p>
                  <italic><tp:taxon-name><tp:taxon-name-part taxon-name-part-type="genus" reg="Merodon">Merodon</tp:taxon-name-part> <tp:taxon-name-part taxon-name-part-type="species" reg="cuthbertsoni">cuthbertsoni</tp:taxon-name-part></tp:taxon-name></italic>, holotype, male. (<bold>A, C–D</bold>) <italic><tp:taxon-name><tp:taxon-name-part taxon-name-part-type="genus" reg="Merodon">Merodon</tp:taxon-name-part> <tp:taxon-name-part taxon-name-part-type="species" reg="desuturinus">desuturinus</tp:taxon-name-part></tp:taxon-name></italic>, male (<bold>B</bold>): <bold>A, B</bold> head, dorsal view <bold>C</bold> antenna <bold>D</bold> metaleg. Scale bars: 1 mm (<bold>A</bold>, <bold>B</bold>), 0.2 mm (<bold>C</bold>), 1 mm (<bold>D</bold>).</p></caption><graphic xmlns:xlink="http://www.w3.org/1999/xlink" xlink:href="zookeys-771-105-g013.jpg" position="float" orientation="portrait" xlink:type="simple" id="oo_215248.jpg"/></fig><p>
              <italic>Abdomen</italic>: Black with bronze reflections, as long as mesonotum. Terga 2-4 each black with more or less distinct white transverse fascia of microtrichia, interrupted in the middle; pile on terga erect and yellow, except for central parts of terga 2-4 that are covered with adpressed black pile. Sterna blackish brown, covered with long pale yellow pile.</p><p>
              <italic>Male genitalia</italic> (Figure <xref ref-type="fig" rid="F14">14</xref>): Posterior surstyle lobe narrow, pointed upwards (Figure <xref ref-type="fig" rid="F14">14A</xref>); ventral margin of surstylus convex (Figure <xref ref-type="fig" rid="F14">14A</xref>); anterior surstyle lobe bent inwards (Figure <xref ref-type="fig" rid="F14">14B</xref>); median part of surstylus with one inner thorn (Figure <xref ref-type="fig" rid="F14">14B</xref>); cercus elongated (Figure <xref ref-type="fig" rid="F14">14A</xref>). Hypandrium with folded thecal ridge (Figure <xref ref-type="fig" rid="F14">14C</xref>: <abbrev xmlns:xlink="http://www.w3.org/1999/xlink" xlink:title="ventral ridge of theca" id="ABBRID0E5YBI" xlink:type="simple">vr</abbrev>) and angular ventral margin (Figure <xref ref-type="fig" rid="F14">14C</xref>). Lateral sclerite of aedeagus narrow, gradually tapering, with the tip curved downwards (Figure <xref ref-type="fig" rid="F14">14C</xref>).</p><fig id="F14" position="float" orientation="portrait"><label>Figure 14.</label><caption><p>
                  <italic><tp:taxon-name><tp:taxon-name-part taxon-name-part-type="genus" reg="Merodon">Merodon</tp:taxon-name-part> <tp:taxon-name-part taxon-name-part-type="species" reg="cuthbertsoni">cuthbertsoni</tp:taxon-name-part></tp:taxon-name></italic>, holotype, male genitalia. <bold>A</bold> Epandrium, lateral view <bold>B</bold> Epandrium, ventral view <bold>C</bold> Hypandrium, lateral view. Abbreviations: <bold><abbrev xmlns:xlink="http://www.w3.org/1999/xlink" xlink:title="anterior surstyle lobe" id="ABBRID0EE1BI" xlink:type="simple">al</abbrev></bold>-anterior surstyle lobe, <bold><abbrev xmlns:xlink="http://www.w3.org/1999/xlink" xlink:title="posterior surstyle lobe" id="ABBRID0EJ1BI" xlink:type="simple">pl</abbrev></bold>-posterior surstyle lobe, <bold>c</bold>-cercus, <bold>s</bold>-lateral sclerite of aedeagus, <bold><abbrev xmlns:xlink="http://www.w3.org/1999/xlink" xlink:title="inner thorn on medial part of surstylus" id="ABBRID0ES1BI" xlink:type="simple">it</abbrev></bold>-inner thorn on medial part of surstylus, <bold><abbrev xmlns:xlink="http://www.w3.org/1999/xlink" xlink:title="distal prolongation on anterior surstyle lobe" id="ABBRID0EX1BI" xlink:type="simple">dp</abbrev></bold>-distal prolongation on anterior surstyle lobe, <bold><abbrev xmlns:xlink="http://www.w3.org/1999/xlink" xlink:title="ventral margin of surstylus" id="ABBRID0E31BI" xlink:type="simple">vms</abbrev></bold>-ventral margin of surstylus, <bold><abbrev xmlns:xlink="http://www.w3.org/1999/xlink" xlink:title="ventral ridge of theca" id="ABBRID0EB2BI" xlink:type="simple">vr</abbrev></bold>-ventral ridge of theca. Scale bar: 0.2 mm.</p></caption><graphic xmlns:xlink="http://www.w3.org/1999/xlink" xlink:href="zookeys-771-105-g014.jpg" position="float" orientation="portrait" xlink:type="simple" id="oo_215249.jpg"/></fig><p>
              <bold><italic>Female.</italic></bold> Unknown.</p><p>
              <bold>Distribution</bold>. Species endemic to Zimbabwe.</p></tp:treatment-sec><tp:treatment-sec><!--Section generated to contain objects referenced in tp:taxon-treatment.--><fig id="F11" position="float" orientation="portrait"><label>Figure 11.</label><caption><p>
                  <italic><tp:taxon-name><tp:taxon-name-part taxon-name-part-type="genus" reg="Merodon">Merodon</tp:taxon-name-part> <tp:taxon-name-part taxon-name-part-type="species" reg="desuturinus">desuturinus</tp:taxon-name-part></tp:taxon-name></italic> male genitalia. <bold>A</bold> Epandrium, lateral view <bold>B</bold> Epandrium, ventral view <bold>C</bold> Hypandrium, lateral view. Abbreviations: <bold><abbrev xmlns:xlink="http://www.w3.org/1999/xlink" xlink:title="anterior surstyle lobe" id="ABBRID0ELVAI" xlink:type="simple">al</abbrev></bold>-anterior surstyle lobe, <bold><abbrev xmlns:xlink="http://www.w3.org/1999/xlink" xlink:title="posterior surstyle lobe" id="ABBRID0EQVAI" xlink:type="simple">pl</abbrev></bold>-posterior surstyle lobe, <bold>c</bold>-cercus, <bold><abbrev xmlns:xlink="http://www.w3.org/1999/xlink" xlink:title="inner thorn on medial part of surstylus" id="ABBRID0EXVAI" xlink:type="simple">it</abbrev></bold>-inner thorn on medial part of surstylus, <bold><abbrev xmlns:xlink="http://www.w3.org/1999/xlink" xlink:title="distal prolongation on anterior surstyle lobe" id="ABBRID0E3VAI" xlink:type="simple">dp</abbrev></bold>-distal prolongation on anterior surstyle lobe, <bold>s</bold>-lateral sclerite of aedeagus. Scale bar: 0.2 mm.</p></caption><graphic xmlns:xlink="http://www.w3.org/1999/xlink" xlink:href="zookeys-771-105-g011.jpg" position="float" orientation="portrait" xlink:type="simple" id="oo_215244.jpg"/></fig></tp:treatment-sec></tp:taxon-treatment>
